# Supplementary material for: Pervasive structural heterogeneity rewires glioblastoma chromosomes to sustain patient-specific transcriptional programs
Source: Nat Commun. 2024 May 9;15:3905. doi: 10.1038/s41467-024-48053-2 (PMC11082206; doi:10.1038/s41467-024-48053-2)
Supplement: Supplementary file 7 — Source Data [file 41467_2024_48053_MOESM7_ESM.xlsx]

## Sheet: MainFig2f
geneID	log2(tp+1)	Sample	type	w/o filtering
ENSG00000238286.1	0.695994	G61	Gs	with
ENSG00000238286.1	0.521051	G61	Astr	with
ENSG00000179148.9	0.0565835	G275	Gs	with
ENSG00000179148.9	0.0703893	G275	Astr	with
ENSG00000104142.10	4.14405	G275	Gs	with
ENSG00000104142.10	4.14975	G275	Astr	with
ENSG00000135655.15	4.90929	G275	Gs	with
ENSG00000135655.15	5.73566	G275	Astr	with
ENSG00000174032.16	4.22188	G275	Gs	with
ENSG00000174032.16	3.36457	G275	Astr	with
ENSG00000251015.1	0.189034	G275	Gs	with
ENSG00000251015.1	0.104337	G275	Astr	with
ENSG00000166908.17	5.2384	G275	Gs	with
ENSG00000166908.17	4.08343	G275	Astr	with
ENSG00000104140.6	0.863938	G275	Gs	with
ENSG00000104140.6	0.232661	G275	Astr	with
ENSG00000241749.4	2.04614	G275	Gs	with
ENSG00000241749.4	1.849	G275	Astr	with
ENSG00000149948.13	4.47638	G275	Gs	with
ENSG00000149948.13	5.98999	G275	Astr	with
ENSG00000005100.12	4.56316	G275	Gs	with
ENSG00000005100.12	3.69432	G275	Astr	with
ENSG00000102595.19	4.45418	G275	Gs	with
ENSG00000102595.19	5.13124	G275	Astr	with
ENSG00000197301.7	0.298658	G275	Gs	with
ENSG00000197301.7	0.553361	G275	Astr	with
ENSG00000126217.20	3.50335	G275	Gs	with
ENSG00000126217.20	0.411426	G275	Astr	with
ENSG00000072849.10	6.04832	G275	Gs	with
ENSG00000072849.10	6.62337	G275	Astr	with
ENSG00000167842.15	4.38957	G275	Gs	with
ENSG00000167842.15	4.10182	G275	Astr	with
ENSG00000128891.15	3.91073	G275	Gs	with
ENSG00000128891.15	4.35526	G275	Astr	with
ENSG00000166133.17	3.53232	G275	Gs	with
ENSG00000166133.17	3.17433	G275	Astr	with
ENSG00000152939.15	1.11103	G181	Gs	with
ENSG00000152939.15	0.823749	G181	Astr	with
ENSG00000131187.9	2.37016	G181	Gs	with
ENSG00000131187.9	0.767655	G181	Astr	with
ENSG00000198055.10	5.1639	G181	Gs	with
ENSG00000198055.10	4.25001	G181	Astr	with
ENSG00000119632.3	8.76838	G181	Gs	with
ENSG00000119632.3	6.38961	G181	Astr	with
ENSG00000276182.1	2.50335	G181	Gs	with
ENSG00000276182.1	1.49697	G181	Astr	with
ENSG00000124493.13	0.0565835	G181	Gs	with
ENSG00000124493.13	0.0908534	G181	Astr	with
ENSG00000100934.14	4.83592	G181	Gs	with
ENSG00000100934.14	7.62664	G181	Astr	with
ENSG00000258591.2	1.96717	G181	Gs	with
ENSG00000258591.2	0.275007	G181	Astr	with
ENSG00000273749.4	5.52576	G181	Gs	with
ENSG00000273749.4	5.89524	G181	Astr	with
ENSG00000156411.9	8.02392	G181	Gs	with
ENSG00000156411.9	7.42398	G181	Astr	with
ENSG00000213315.5	0.613532	G181	Gs	with
ENSG00000213315.5	0.475085	G181	Astr	with
ENSG00000111846.17	2.81967	G181	Gs	with
ENSG00000111846.17	0.794936	G181	Astr	with
ENSG00000204622.11	0.15056	G181	Gs	with
ENSG00000204622.11	3.23879	G181	Astr	with
ENSG00000237669.1	2.36737	G181	Gs	with
ENSG00000237669.1	0.160275	G181	Astr	with
ENSG00000137434.11	2.44361	G181	Gs	with
ENSG00000137434.11	0.797013	G181	Astr	with
ENSG00000111845.4	4.66619	G181	Gs	with
ENSG00000111845.4	4.55566	G181	Astr	with
ENSG00000112175.7	0.485427	G181	Gs	with
ENSG00000112175.7	0.627607	G181	Astr	with
ENSG00000112039.4	4.17632	G181	Gs	with
ENSG00000112039.4	1.29278	G181	Astr	with
ENSG00000198807.12	1.47508	G181	Gs	with
ENSG00000198807.12	1.58616	G181	Astr	with
ENSG00000258920.1	1.67807	G181	Gs	with
ENSG00000258920.1	1.10601	G181	Astr	with
ENSG00000165929.12	1.36177	G181	Gs	with
ENSG00000165929.12	0.160275	G181	Astr	with
ENSG00000183484.11	0.0565835	G181	Gs	with
ENSG00000183484.11	0.238787	G181	Astr	with
ENSG00000124574.14	3.94673	G181	Gs	with
ENSG00000124574.14	4.37347	G181	Astr	with
ENSG00000179163.11	3.81044	G181	Gs	with
ENSG00000179163.11	4.27984	G181	Astr	with
ENSG00000279495.1	0.773996	G181	Gs	with
ENSG00000279495.1	0.863938	G181	Astr	with
ENSG00000024048.10	2.5008	G181	Gs	with
ENSG00000024048.10	3.71425	G181	Astr	with
ENSG00000008196.12	1.54102	G181	Gs	with
ENSG00000008196.12	0.0071955	G181	Astr	with
ENSG00000178567.7	3.62527	G181	Gs	with
ENSG00000178567.7	4.28244	G181	Astr	with
ENSG00000076242.14	3.92695	G181	Gs	with
ENSG00000076242.14	4.72356	G181	Astr	with
ENSG00000168631.12	0.0285692	G181	Gs	with
ENSG00000168631.12	0.0071955	G181	Astr	with
ENSG00000241370.5	6.31125	G181	Gs	with
ENSG00000241370.5	4.99345	G181	Astr	with
ENSG00000205710.3	0.933573	G318	Gs	with
ENSG00000205710.3	2.09845	G318	Astr	with
ENSG00000101400.5	4.18903	G318	Gs	with
ENSG00000101400.5	3.4545	G318	Astr	with
ENSG00000064787.13	0.495695	G318	Gs	with
ENSG00000064787.13	0.157044	G318	Astr	with
ENSG00000170921.15	2.84197	G318	Gs	with
ENSG00000170921.15	4.13175	G318	Astr	with
ENSG00000129197.14	5.50176	G318	Gs	with
ENSG00000129197.14	4.7097	G318	Astr	with
ENSG00000258325.2	1.91073	G318	Gs	with
ENSG00000258325.2	0.41684	G318	Astr	with
ENSG00000111203.12	4.63052	G318	Gs	with
ENSG00000111203.12	4.41532	G318	Astr	with
ENSG00000147113.16	0.0285692	G318	Gs	with
ENSG00000147113.16	0.0107798	G318	Astr	with
ENSG00000167741.10	0.773996	G318	Gs	with
ENSG00000167741.10	0.0107798	G318	Astr	with
ENSG00000220205.8	4.76765	G318	Gs	with
ENSG00000220205.8	5.24051	G318	Astr	with
ENSG00000170049.9	1.60407	G318	Gs	with
ENSG00000170049.9	1.88264	G318	Astr	with
ENSG00000170043.11	6.74833	G318	Gs	with
ENSG00000170043.11	7.15659	G318	Astr	with
ENSG00000170037.13	3.92979	G318	Gs	with
ENSG00000170037.13	4.90087	G318	Astr	with
ENSG00000256030.1	0.594549	G318	Gs	with
ENSG00000256030.1	0.333424	G318	Astr	with
ENSG00000004478.7	6.55735	G318	Gs	with
ENSG00000004478.7	5.31777	G318	Astr	with
ENSG00000183914.14	0.62293	G318	Gs	with
ENSG00000183914.14	0.00360224	G318	Astr	with
ENSG00000111110.11	2.86592	G318	Gs	with
ENSG00000111110.11	1.56925	G318	Astr	with
ENSG00000196368.4	3.82069	G318	Gs	with
ENSG00000196368.4	3.19928	G318	Astr	with
ENSG00000179029.14	4.60881	G318	Gs	with
ENSG00000179029.14	3.38612	G318	Astr	with
ENSG00000161920.9	5.01569	G318	Gs	with
ENSG00000161920.9	4.26078	G318	Astr	with
ENSG00000161921.14	3.74201	G318	Gs	with
ENSG00000161921.14	2.1643	G318	Astr	with
ENSG00000141497.13	0.111031	G318	Gs	with
ENSG00000141497.13	0.41684	G318	Astr	with
ENSG00000141456.14	5.49442	G318	Gs	with
ENSG00000141456.14	3.89554	G318	Astr	with
ENSG00000142507.9	8.27422	G318	Gs	with
ENSG00000142507.9	7.24346	G318	Astr	with
ENSG00000106829.18	3.24489	G318	Gs	with
ENSG00000106829.18	5.1177	G318	Astr	with
ENSG00000141505.11	0.739848	G318	Gs	with
ENSG00000141505.11	1.0054	G318	Astr	with
ENSG00000006047.12	1.0635	G318	Gs	with
ENSG00000006047.12	0.153805	G318	Astr	with
ENSG00000161800.12	6.43012	G318	Gs	with
ENSG00000161800.12	3.95024	G318	Astr	with
ENSG00000132522.15	6.42543	G318	Gs	with
ENSG00000132522.15	5.4851	G318	Astr	with
ENSG00000215041.9	4.46009	G318	Gs	with
ENSG00000215041.9	4.25663	G318	Astr	with
ENSG00000089558.8	0.189034	G318	Gs	with
ENSG00000089558.8	0.0071955	G318	Astr	with
ENSG00000167925.15	5.38922	G318	Gs	with
ENSG00000167925.15	2.32625	G318	Astr	with
ENSG00000072818.11	0.485427	G318	Gs	with
ENSG00000072818.11	1.58856	G318	Astr	with
ENSG00000122696.13	3.32048	G318	Gs	with
ENSG00000122696.13	3.4957	G318	Astr	with
ENSG00000184451.5	1.63691	G318	Gs	with
ENSG00000184451.5	0.62527	G318	Astr	with
ENSG00000108797.11	5.34731	G318	Gs	with
ENSG00000108797.11	4.73512	G318	Astr	with
ENSG00000271936.1	2.38128	G318	Gs	with
ENSG00000271936.1	0.939227	G318	Astr	with
ENSG00000049167.14	3.14405	G318	Gs	with
ENSG00000049167.14	3.52826	G318	Astr	with
ENSG00000164182.10	6.14282	G318	Gs	with
ENSG00000164182.10	5.96751	G318	Astr	with
ENSG00000285564.1	0.0976108	G318	Gs	with
ENSG00000285564.1	0.00360224	G318	Astr	with
ENSG00000101294.17	8.69853	G318	Gs	with
ENSG00000101294.17	7.94246	G318	Astr	with
ENSG00000170004.16	4.82171	G318	Gs	with
ENSG00000170004.16	6.17757	G318	Astr	with
ENSG00000285723.1	4.16912	G318	Gs	with
ENSG00000285723.1	5.52998	G318	Astr	with
ENSG00000115137.11	2.56071	G318	Gs	with
ENSG00000115137.11	1.7137	G318	Astr	with
ENSG00000224165.5	0.443607	G318	Gs	with
ENSG00000224165.5	1.04089	G318	Astr	with
ENSG00000189350.12	0.263034	G318	Gs	with
ENSG00000189350.12	0.370164	G318	Astr	with
ENSG00000122824.10	3.29866	G318	Gs	with
ENSG00000122824.10	1.54102	G318	Astr	with
ENSG00000182224.11	3.20945	G318	Gs	with
ENSG00000182224.11	3.48864	G318	Astr	with
ENSG00000280046.1	0.678072	G318	Gs	with
ENSG00000280046.1	0.295723	G318	Astr	with
ENSG00000164244.20	6.01903	G318	Gs	with
ENSG00000164244.20	6.69707	G318	Astr	with
ENSG00000141503.15	5.40122	G318	Gs	with
ENSG00000141503.15	5.06598	G318	Astr	with
ENSG00000068120.14	5.66704	G318	Gs	with
ENSG00000068120.14	4.82579	G318	Astr	with
ENSG00000250899.3	1.58015	G318	Gs	with
ENSG00000250899.3	2.03034	G318	Astr	with
ENSG00000180817.11	6.15076	G318	Gs	with
ENSG00000180817.11	6.80929	G318	Astr	with
ENSG00000179859.9	1.774	G318	Gs	with
ENSG00000179859.9	1.68818	G318	Astr	with
ENSG00000178999.12	5.89942	G318	Gs	with
ENSG00000178999.12	2.86047	G318	Astr	with
ENSG00000197291.8	0.565597	G318	Gs	with
ENSG00000197291.8	0.295723	G318	Astr	with
ENSG00000131475.6	7.01112	G318	Gs	with
ENSG00000131475.6	6.31284	G318	Astr	with
ENSG00000029725.16	5.28799	G318	Gs	with
ENSG00000029725.16	5.2751	G318	Astr	with
ENSG00000161905.12	0.0976108	G318	Gs	with
ENSG00000161905.12	0.0565835	G318	Astr	with
ENSG00000135407.10	3.17153	G318	Gs	with
ENSG00000135407.10	2.54473	G318	Astr	with
ENSG00000077549.17	7.62812	G318	Gs	with
ENSG00000077549.17	8.65155	G318	Astr	with
ENSG00000173436.14	6.42861	G318	Gs	with
ENSG00000173436.14	7.13034	G318	Astr	with
ENSG00000161798.6	0.344828	G318	Gs	with
ENSG00000161798.6	0.0942361	G318	Astr	with
ENSG00000108588.13	6.94825	G318	Gs	with
ENSG00000108588.13	6.52842	G318	Astr	with
ENSG00000131470.14	5.27761	G318	Gs	with
ENSG00000131470.14	2.9279	G318	Astr	with
ENSG00000276334.1	0.163499	G318	Gs	with
ENSG00000276334.1	0.615887	G318	Astr	with
ENSG00000272121.1	2.0036	G318	Gs	with
ENSG00000272121.1	0.250962	G318	Astr	with
ENSG00000173889.15	3.32193	G318	Gs	with
ENSG00000173889.15	3.64357	G318	Astr	with
ENSG00000249258.2	0.263034	G318	Gs	with
ENSG00000249258.2	0.238787	G318	Astr	with
ENSG00000116984.12	3.58616	G412R	Gs	with
ENSG00000116984.12	3.74093	G412R	Astr	with
ENSG00000116977.18	2.34767	G412R	Gs	with
ENSG00000116977.18	5.31234	G412R	Astr	with
ENSG00000187554.12	0.0285692	G412R	Gs	with
ENSG00000187554.12	0.166715	G412R	Astr	with
ENSG00000119285.10	3.67129	G412R	Gs	with
ENSG00000119285.10	4.21315	G412R	Astr	with
ENSG00000127249.14	3.1177	G412R	Gs	with
ENSG00000127249.14	0.140779	G412R	Astr	with
ENSG00000236297.1	1.04264	G412R	Gs	with
ENSG00000236297.1	0.493135	G412R	Astr	with
ENSG00000198836.9	5.49249	G412R	Gs	with
ENSG00000198836.9	5.46393	G412R	Astr	with
ENSG00000270866.1	3.61353	G412R	Gs	with
ENSG00000270866.1	1.24489	G412R	Astr	with
ENSG00000271167.1	0.321928	G412R	Gs	with
ENSG00000271167.1	0.0214797	G412R	Astr	with
ENSG00000166004.14	3.78973	G412R	Gs	with
ENSG00000166004.14	2.49697	G412R	Astr	with
ENSG00000164751.14	5.71589	G412R	Gs	with
ENSG00000164751.14	5.45294	G412R	Astr	with
ENSG00000162885.12	4.30524	G412R	Gs	with
ENSG00000162885.12	3.90689	G412R	Astr	with
ENSG00000135525.18	0.31034	G412R	Gs	with
ENSG00000135525.18	0.85599	G412R	Astr	with
ENSG00000272189.1	0.344828	G412R	Gs	with
ENSG00000272189.1	0.0356239	G412R	Astr	with
ENSG00000156427.7	0.321928	G412R	Gs	with
ENSG00000156427.7	1.15381	G412R	Astr	with
ENSG00000213213.13	1.73552	G412R	Gs	with
ENSG00000213213.13	0.807355	G412R	Astr	with
ENSG00000273066.5	2.54597	G412R	Gs	with
ENSG00000273066.5	0.361768	G412R	Astr	with
ENSG00000213590.2	0.0840643	G412R	Gs	with
ENSG00000213590.2	0.0179219	G412R	Astr	with
ENSG00000260190.1	0.15056	G412R	Gs	with
ENSG00000260190.1	0.350497	G412R	Astr	with
ENSG00000159069.13	6.19121	G412R	Gs	with
ENSG00000159069.13	5.84631	G412R	Astr	with
ENSG00000176919.12	1.5656	G412R	Gs	with
ENSG00000176919.12	0.847997	G412R	Astr	with
ENSG00000184925.11	0.356144	G412R	Gs	with
ENSG00000184925.11	0.0143553	G412R	Astr	with
ENSG00000272542.1	0.124328	G412R	Gs	with
ENSG00000272542.1	0.0976108	G412R	Astr	with
ENSG00000174482.10	0.0285692	G412R	Gs	with
ENSG00000174482.10	0.077243	G412R	Astr	with
ENSG00000273058.2	2.37851	G412R	Gs	with
ENSG00000273058.2	1.72247	G412R	Astr	with
ENSG00000114279.13	2.62994	G412R	Gs	with
ENSG00000114279.13	0.277985	G412R	Astr	with
ENSG00000078124.11	3.85	G412R	Gs	with
ENSG00000078124.11	3.28466	G412R	Astr	with
ENSG00000044459.14	2.43296	G412R	Gs	with
ENSG00000044459.14	2.42559	G412R	Astr	with
ENSG00000197006.13	7.03	G412R	Gs	with
ENSG00000197006.13	6.62293	G412R	Astr	with
ENSG00000143502.14	0.485427	G412R	Gs	with
ENSG00000143502.14	0.381283	G412R	Astr	with
ENSG00000261578.1	2.35896	G412R	Gs	with
ENSG00000261578.1	0.867896	G412R	Astr	with
ENSG00000162631.18	2.05658	G412R	Gs	with
ENSG00000162631.18	1.76553	G412R	Astr	with
ENSG00000152193.7	3.89627	G412R	Gs	with
ENSG00000152193.7	3.13545	G412R	Astr	with
ENSG00000137968.16	0.0426443	G412R	Gs	with
ENSG00000137968.16	1.04089	G412R	Astr	with
ENSG00000145723.16	2.3978	G412R	Gs	with
ENSG00000145723.16	2.59634	G412R	Astr	with
ENSG00000145725.19	5.37608	G412R	Gs	with
ENSG00000145725.19	5.18309	G412R	Astr	with
ENSG00000131771.13	2.34767	G412R	Gs	with
ENSG00000131771.13	0.153805	G412R	Astr	with
ENSG00000181751.9	3.89433	G412R	Gs	with
ENSG00000181751.9	3.91337	G412R	Astr	with
ENSG00000244457.2	0.111031	G412R	Gs	with
ENSG00000244457.2	2.18903	G412R	Astr	with
ENSG00000197077.13	1.96347	G412R	Gs	with
ENSG00000197077.13	1.5656	G412R	Astr	with
ENSG00000156049.6	0.0840643	G412R	Gs	with
ENSG00000156049.6	0.746313	G412R	Astr	with
ENSG00000188739.14	6.09191	G412R	Gs	with
ENSG00000188739.14	6.18478	G412R	Astr	with
ENSG00000182752.9	0.0703893	G412R	Gs	with
ENSG00000182752.9	6.0663	G412R	Astr	with
ENSG00000273416.1	0.454176	G412R	Gs	with
ENSG00000273416.1	0.503349	G412R	Astr	with
ENSG00000116962.14	3.71809	G412R	Gs	with
ENSG00000116962.14	5.98664	G412R	Astr	with
ENSG00000261596.2	0.15056	G412R	Gs	with
ENSG00000261596.2	0.223423	G412R	Astr	with
ENSG00000283982.1	0.0143553	G412R	Gs	with
ENSG00000283982.1	0.107688	G412R	Astr	with
ENSG00000214391.3	0.0703893	G412R	Gs	with
ENSG00000214391.3	3.0635	G412R	Astr	with
ENSG00000224550.1	2.43829	G412R	Gs	with
ENSG00000224550.1	6.87885	G412R	Astr	with
ENSG00000117054.13	6.01257	G412R	Gs	with
ENSG00000117054.13	5.09898	G412R	Astr	with
ENSG00000260101.1	0.963474	G120	Gs	with
ENSG00000260101.1	0.669027	G120	Astr	with
ENSG00000119844.15	3.68032	G120	Gs	with
ENSG00000119844.15	3.86567	G120	Astr	with
ENSG00000249650.1	0.516015	G120	Gs	with
ENSG00000249650.1	0.0426443	G120	Astr	with
ENSG00000112877.7	4.61941	G120	Gs	with
ENSG00000112877.7	1.44626	G120	Astr	with
ENSG00000108306.12	2.46989	G120	Gs	with
ENSG00000108306.12	2.2765	G120	Astr	with
ENSG00000266469.1	1.12433	G120	Gs	with
ENSG00000266469.1	0.41684	G120	Astr	with
ENSG00000095932.6	1.42761	G120	Gs	with
ENSG00000095932.6	0.0356239	G120	Astr	with
ENSG00000178297.13	0.565597	G120	Gs	with
ENSG00000178297.13	0.0496308	G120	Astr	with
ENSG00000129245.11	5.52136	G120	Gs	with
ENSG00000129245.11	5.61346	G120	Astr	with
ENSG00000129214.14	1.25701	G120	Gs	with
ENSG00000129214.14	1.14405	G120	Astr	with
ENSG00000275468.1	1.27501	G120	Gs	with
ENSG00000275468.1	0.127633	G120	Astr	with
ENSG00000141198.15	2.74416	G120	Gs	with
ENSG00000141198.15	3.6008	G120	Astr	with
ENSG00000065000.17	7.01212	G120	Gs	with
ENSG00000065000.17	6.65575	G120	Astr	with
ENSG00000104885.17	5.34979	G120	Gs	with
ENSG00000104885.17	3.73606	G120	Astr	with
ENSG00000263563.6	0.286881	G120	Gs	with
ENSG00000263563.6	0.757023	G120	Astr	with
ENSG00000251168.1	0.815575	G120	Gs	with
ENSG00000251168.1	0.182692	G120	Astr	with
ENSG00000154548.8	3.83188	G120	Gs	with
ENSG00000154548.8	1.32193	G120	Astr	with
ENSG00000237927.1	0.111031	G120	Gs	with
ENSG00000237927.1	0.0806577	G120	Astr	with
ENSG00000169609.13	3.98914	G120	Gs	with
ENSG00000169609.13	4.00787	G120	Astr	with
ENSG00000273747.1	0.731183	G120	Gs	with
ENSG00000273747.1	0.0356239	G120	Astr	with
ENSG00000188277.9	0.124328	G120	Gs	with
ENSG00000188277.9	0.140779	G120	Astr	with
ENSG00000074755.14	4.07553	G120	Gs	with
ENSG00000074755.14	4.05918	G120	Astr	with
ENSG00000167740.9	4.83845	G120	Gs	with
ENSG00000167740.9	4.14812	G120	Astr	with
ENSG00000103942.12	3.39643	G120	Gs	with
ENSG00000103942.12	1.72356	G120	Astr	with
ENSG00000169612.3	4.9514	G120	Gs	with
ENSG00000169612.3	4.65764	G120	Astr	with
ENSG00000167657.13	6.7086	G120	Gs	with
ENSG00000167657.13	6.9674	G120	Astr	with
ENSG00000141504.11	7.0289	G120	Gs	with
ENSG00000141504.11	5.59947	G120	Astr	with
ENSG00000129244.8	6.13504	G120	Gs	with
ENSG00000129244.8	0.503349	G120	Astr	with
ENSG00000085760.14	5.21762	G120	Gs	with
ENSG00000085760.14	4.14343	G120	Astr	with
ENSG00000259465.2	0.238787	G120	Gs	with
ENSG00000259465.2	0.0356239	G120	Astr	with
ENSG00000138592.13	5.49089	G120	Gs	with
ENSG00000138592.13	4.90845	G120	Astr	with
ENSG00000248729.1	0.201634	G120	Gs	with
ENSG00000248729.1	0.238787	G120	Astr	with
ENSG00000049656.13	7.21985	G120	Gs	with
ENSG00000049656.13	7.14723	G120	Astr	with
ENSG00000111341.9	4.50653	G120	Gs	with
ENSG00000111341.9	7.60236	G120	Astr	with
ENSG00000105298.13	4.34056	G120	Gs	with
ENSG00000105298.13	4.31343	G120	Astr	with
ENSG00000250988.7	4.01078	G120	Gs	with
ENSG00000250988.7	1.70155	G120	Astr	with
ENSG00000252690.3	1.12433	G120	Gs	with
ENSG00000252690.3	1.24336	G120	Astr	with
ENSG00000067596.11	5.32012	G120	Gs	with
ENSG00000067596.11	4.49153	G120	Astr	with
ENSG00000116039.12	2.08746	G120	Gs	with
ENSG00000116039.12	0.324811	G120	Astr	with
ENSG00000067191.15	3.66562	G120	Gs	with
ENSG00000067191.15	3.23611	G120	Astr	with
ENSG00000108298.11	9.76696	G120	Gs	with
ENSG00000108298.11	10.7723	G120	Astr	with
ENSG00000148690.11	3.1177	G213	Gs	with
ENSG00000148690.11	3.93192	G213	Astr	with
ENSG00000277728.1	2.80941	G213	Gs	with
ENSG00000277728.1	0.85997	G213	Astr	with
ENSG00000105737.9	6.06587	G213	Gs	with
ENSG00000105737.9	0.327687	G213	Astr	with
ENSG00000105732.12	4.74578	G213	Gs	with
ENSG00000105732.12	3.14078	G213	Astr	with
ENSG00000173145.11	3.16832	G213	Gs	with
ENSG00000173145.11	4.22226	G213	Astr	with
ENSG00000154252.11	0.687061	G213	Gs	with
ENSG00000154252.11	0.0179219	G213	Astr	with
ENSG00000211643.2	1.848	G213	Gs	with
ENSG00000211643.2	2.86047	G213	Astr	with
ENSG00000121022.13	5.78031	G213	Gs	with
ENSG00000121022.13	5.82699	G213	Astr	with
ENSG00000215692.2	0.765535	G213	Gs	with
ENSG00000215692.2	0.157044	G213	Astr	with
ENSG00000233806.7	2.70708	G213	Gs	with
ENSG00000233806.7	0.424922	G213	Astr	with
ENSG00000049239.12	4.22651	G171	Gs	with
ENSG00000049239.12	4.54024	G171	Astr	with
ENSG00000259657.1	1.852	G171	Gs	with
ENSG00000259657.1	0.157044	G171	Astr	with
ENSG00000228526.7	3.7939	G171	Gs	with
ENSG00000228526.7	3.13381	G171	Astr	with
ENSG00000130764.9	5.36107	G171	Gs	with
ENSG00000130764.9	4.96197	G171	Astr	with
ENSG00000233589.1	1.09085	G171	Gs	with
ENSG00000233589.1	0.0738202	G171	Astr	with
ENSG00000198912.10	4.42425	G171	Gs	with
ENSG00000198912.10	4.01078	G171	Astr	with
ENSG00000236423.5	0.226509	G171	Gs	with
ENSG00000236423.5	0.456806	G171	Astr	with
ENSG00000140307.10	7.54427	G171	Gs	with
ENSG00000140307.10	7.09032	G171	Astr	with
ENSG00000197223.11	4.72137	G171	Gs	with
ENSG00000197223.11	4.3293	G171	Astr	with
ENSG00000221823.10	5.12722	G171	Gs	with
ENSG00000221823.10	5.43263	G171	Astr	with
ENSG00000273064.1	0.704872	G171	Gs	with
ENSG00000273064.1	0.247928	G171	Astr	with
ENSG00000115761.15	4.2149	G171	Gs	with
ENSG00000115761.15	4.39968	G171	Astr	with
ENSG00000243819.4	0.678072	G171	Gs	with
ENSG00000243819.4	0.253989	G171	Astr	with
ENSG00000068366.19	0.536053	G171	Gs	with
ENSG00000068366.19	6.21742	G171	Astr	with
ENSG00000116745.6	2.05311	G171	Gs	with
ENSG00000116745.6	1.82477	G171	Astr	with
ENSG00000101049.15	0.400538	G171	Gs	with
ENSG00000101049.15	0.500802	G171	Astr	with
ENSG00000156103.15	4.0027	G171	Gs	with
ENSG00000156103.15	3.78057	G171	Astr	with
ENSG00000253553.6	0.773996	G171	Gs	with
ENSG00000253553.6	0.272023	G171	Astr	with
ENSG00000141446.10	3.44095	G171	Gs	with
ENSG00000141446.10	2.90929	G171	Astr	with
ENSG00000167088.10	6.32841	G171	Gs	with
ENSG00000167088.10	6.39481	G171	Astr	with
ENSG00000132522.15	7.38621	G351	Gs	with
ENSG00000132522.15	5.4851	G351	Astr	with
ENSG00000116661.10	0.925999	G351	Gs	with
ENSG00000116661.10	2.46858	G351	Astr	with
ENSG00000132879.13	3.75916	G351	Gs	with
ENSG00000132879.13	3.57228	G351	Astr	with
ENSG00000116663.10	1.774	G351	Gs	with
ENSG00000116663.10	2.73715	G351	Astr	with
ENSG00000141505.11	1.26303	G351	Gs	with
ENSG00000141505.11	1.0054	G351	Astr	with
ENSG00000120948.17	8.17333	G351	Gs	with
ENSG00000120948.17	7.02192	G351	Astr	with
ENSG00000009724.16	1.23879	G351	Gs	with
ENSG00000009724.16	0.100978	G351	Astr	with
ENSG00000271895.2	2.55582	G351	Gs	with
ENSG00000271895.2	2.52795	G351	Astr	with
ENSG00000151553.14	3.82477	G351	Gs	with
ENSG00000151553.14	4.7339	G351	Astr	with
ENSG00000273226.1	2.34199	G28	Gs	with
ENSG00000273226.1	0.538538	G28	Astr	with
ENSG00000137154.12	10.4249	G28	Gs	with
ENSG00000137154.12	10.8914	G28	Astr	with
ENSG00000177076.5	0.137504	G28	Gs	with
ENSG00000177076.5	0.851999	G28	Astr	with
ENSG00000107105.14	2.16993	G28	Gs	with
ENSG00000107105.14	0.272023	G28	Astr	with
ENSG00000137145.20	4.16189	G28	Gs	with
ENSG00000137145.20	3.41785	G28	Astr	with
ENSG00000092108.20	5.27947	G450	Gs	with
ENSG00000092108.20	6.43534	G450	Astr	with
ENSG00000259856.1	3.12102	G450	Gs	with
ENSG00000259856.1	3.24755	G450	Astr	with
ENSG00000121270.15	0.263034	G450	Gs	with
ENSG00000121270.15	0.226509	G450	Astr	with
ENSG00000102910.13	3.95977	G450	Gs	with
ENSG00000102910.13	5.54381	G450	Astr	with
ENSG00000171819.4	0.536053	G450	Gs	with
ENSG00000171819.4	0.140779	G450	Astr	with
ENSG00000260465.1	0.443607	G450	Gs	with
ENSG00000260465.1	0.0143553	G450	Astr	with
ENSG00000135720.12	6.47265	G450	Gs	with
ENSG00000135720.12	6.90827	G450	Astr	with
ENSG00000246777.1	0.238787	G450	Gs	with
ENSG00000246777.1	0.435629	G450	Astr	with
ENSG00000285629.1	3.26903	G450	Gs	with
ENSG00000285629.1	0.0107798	G450	Astr	with
ENSG00000116251.10	8.6531	G450	Gs	with
ENSG00000116251.10	7.20916	G450	Astr	with
ENSG00000158286.12	0.485427	G450	Gs	with
ENSG00000158286.12	3.87922	G450	Astr	with
ENSG00000237172.3	4.32048	G450	Gs	with
ENSG00000237172.3	4.18686	G450	Astr	with
ENSG00000102871.15	3.7939	G450	Gs	with
ENSG00000102871.15	3.55919	G450	Astr	with
ENSG00000135722.8	2.99095	G450	Gs	with
ENSG00000135722.8	2.78816	G450	Astr	with
ENSG00000265690.7	1.60881	G450	Gs	with
ENSG00000265690.7	1.03914	G450	Astr	with
ENSG00000102878.16	3.32193	G450	Gs	with
ENSG00000102878.16	2.51349	G450	Astr	with
ENSG00000140939.14	5.53605	G450	Gs	with
ENSG00000140939.14	3.87725	G450	Astr	with
ENSG00000125148.6	9.60968	G450	Gs	with
ENSG00000125148.6	9.59398	G450	Astr	with
ENSG00000260549.1	2.76553	G450	Gs	with
ENSG00000260549.1	5.76055	G450	Astr	with
ENSG00000159593.14	6.42626	G450	Gs	with
ENSG00000159593.14	5.53504	G450	Astr	with
ENSG00000172840.6	3.81352	G450	Gs	with
ENSG00000172840.6	2.79857	G450	Astr	with
ENSG00000171219.8	2.26604	G450	Gs	with
ENSG00000171219.8	0.253989	G450	Astr	with
ENSG00000225194.3	0.189034	G450	Gs	with
ENSG00000225194.3	0.0285692	G450	Astr	with
ENSG00000140798.16	0.189034	G450	Gs	with
ENSG00000140798.16	0.0250288	G450	Astr	with
ENSG00000046647.13	4.37156	G450	Gs	with
ENSG00000046647.13	3.8495	G450	Astr	with
ENSG00000260695.1	0.0840643	G450	Gs	with
ENSG00000260695.1	0.0071955	G450	Astr	with
ENSG00000171208.9	1.33342	G450	Gs	with
ENSG00000171208.9	5.61346	G450	Astr	with
ENSG00000277639.2	0.464668	G450	Gs	with
ENSG00000277639.2	0.813525	G450	Astr	with
ENSG00000177200.17	3.72247	G450	Gs	with
ENSG00000177200.17	4.50843	G450	Astr	with
ENSG00000172828.12	0.0703893	G450	Gs	with
ENSG00000172828.12	0.0531113	G450	Astr	with
ENSG00000198912.10	4.62761	G450	Gs	with
ENSG00000198912.10	4.01078	G450	Astr	with
ENSG00000236423.5	0.565597	G450	Gs	with
ENSG00000236423.5	0.456806	G450	Astr	with
ENSG00000159461.14	6.08598	G450	Gs	with
ENSG00000159461.14	6.36102	G450	Astr	with
ENSG00000167005.13	6.79909	G450	Gs	with
ENSG00000167005.13	5.5772	G450	Astr	with
ENSG00000087263.16	5.65564	G450	Gs	with
ENSG00000087263.16	5.82184	G450	Astr	with
ENSG00000137100.15	7.42341	G450	Gs	with
ENSG00000137100.15	6.37855	G450	Astr	with
ENSG00000205143.2	0.378512	G450	Gs	with
ENSG00000205143.2	0.0531113	G450	Astr	with
ENSG00000122756.14	1.02148	G450	Gs	with
ENSG00000122756.14	0.0391384	G450	Astr	with
ENSG00000198300.13	3.69599	G450	Gs	with
ENSG00000198300.13	0.0214797	G450	Astr	with
ENSG00000259918.1	0.831877	G450	Gs	with
ENSG00000259918.1	2.84097	G450	Astr	with
ENSG00000069329.17	5.97154	G450	Gs	with
ENSG00000069329.17	5.94843	G450	Astr	with
ENSG00000091651.8	5.41177	G450	Gs	with
ENSG00000091651.8	2.89336	G450	Astr	with
ENSG00000177508.11	2.31034	G450	Gs	with
ENSG00000177508.11	3.57289	G450	Astr	with
ENSG00000283689.1	0.226509	G450	Gs	with
ENSG00000283689.1	0.462052	G450	Astr	with
ENSG00000277559.1	0.226509	G450	Gs	with
ENSG00000277559.1	0.759156	G450	Astr	with
ENSG00000235092.5	0.333424	G450	Gs	with
ENSG00000235092.5	0.456806	G450	Astr	with
ENSG00000115738.9	5.86493	G450	Gs	with
ENSG00000115738.9	6.59664	G450	Astr	with
ENSG00000175206.10	0.201634	G450	Gs	with
ENSG00000175206.10	0.0635029	G450	Astr	with
ENSG00000171621.13	3.34341	G450	Gs	with
ENSG00000171621.13	4.765	G450	Astr	with
ENSG00000110047.17	6.44576	G450	Gs	with
ENSG00000110047.17	6.97505	G450	Astr	with
ENSG00000226849.1	0.454176	G450	Gs	with
ENSG00000226849.1	0.0908534	G450	Astr	with
ENSG00000116691.10	5.30195	G450	Gs	with
ENSG00000116691.10	3.65363	G450	Astr	with
ENSG00000069345.11	5.62936	G450	Gs	with
ENSG00000069345.11	5.83561	G450	Astr	with
ENSG00000246379.7	0.226509	G450	Gs	with
ENSG00000246379.7	0.0071955	G450	Astr	with
ENSG00000087258.14	2.23573	G450	Gs	with
ENSG00000087258.14	0.104337	G450	Astr	with
ENSG00000258122.1	0.831877	G450	Gs	with
ENSG00000258122.1	0.0600474	G450	Astr	with
ENSG00000166592.11	0.970854	G450	Gs	with
ENSG00000166592.11	2.47379	G450	Astr	with
ENSG00000166595.11	7.37295	G450	Gs	with
ENSG00000166595.11	6.38534	G450	Astr	with
ENSG00000172831.11	4.40667	G450	Gs	with
ENSG00000172831.11	4.29701	G450	Astr	with
ENSG00000183723.12	3.93546	G450	Gs	with
ENSG00000183723.12	4.20065	G450	Astr	with
ENSG00000049239.12	3.96717	G450	Gs	with
ENSG00000049239.12	4.54024	G450	Astr	with
ENSG00000116237.15	5.67723	G450	Gs	with
ENSG00000116237.15	5.32876	G450	Astr	with
ENSG00000009724.16	1.29278	G450	Gs	with
ENSG00000009724.16	0.100978	G450	Astr	with
ENSG00000225077.3	0.495695	G450	Gs	with
ENSG00000225077.3	0.15056	G450	Astr	with
ENSG00000171241.8	5.17073	G450	Gs	with
ENSG00000171241.8	2.88557	G450	Astr	with
ENSG00000261512.2	3.15381	G450	Gs	with
ENSG00000261512.2	3.09339	G450	Astr	with
ENSG00000171608.15	2.80735	G450	Gs	with
ENSG00000171608.15	2.9331	G450	Astr	with
ENSG00000048707.15	2.70708	G450	Gs	with
ENSG00000048707.15	3.64241	G450	Astr	with
ENSG00000272372.1	0.137504	G450	Gs	with
ENSG00000272372.1	0.0143553	G450	Astr	with
ENSG00000100599.15	3.23266	G450	Gs	with
ENSG00000100599.15	3.15947	G450	Astr	with
ENSG00000069812.11	0.31034	G450	Gs	with
ENSG00000069812.11	0.117695	G450	Astr	with
ENSG00000187017.16	0.910733	G450	Gs	with
ENSG00000187017.16	0.0976108	G450	Astr	with
ENSG00000162438.11	0.0703893	G450	Gs	with
ENSG00000162438.11	0.0908534	G450	Astr	with
ENSG00000196123.12	4.94158	G450	Gs	with
ENSG00000196123.12	4.27258	G450	Astr	with
ENSG00000179044.15	0.275007	G450	Gs	with
ENSG00000179044.15	0.160275	G450	Astr	with
ENSG00000205250.8	6.15441	G450	Gs	with
ENSG00000205250.8	5.47094	G450	Astr	with
ENSG00000140931.19	6.47298	G450	Gs	with
ENSG00000140931.19	6.35614	G450	Astr	with
ENSG00000268205.1	2.56316	G450	Gs	with
ENSG00000268205.1	1.85898	G450	Astr	with
ENSG00000165943.4	4.46467	G450	Gs	with
ENSG00000165943.4	3.51412	G450	Astr	with
ENSG00000153485.5	4.48736	G450	Gs	with
ENSG00000153485.5	3.23649	G450	Astr	with
ENSG00000261801.5	1.48027	G450	Gs	with
ENSG00000261801.5	4.26885	G450	Astr	with
ENSG00000129038.15	5.30159	G450	Gs	with
ENSG00000129038.15	8.6657	G450	Astr	with
ENSG00000157837.15	4.47897	G323	Gs	with
ENSG00000157837.15	4.79129	G323	Astr	with
ENSG00000277423.1	1.54102	G323	Gs	with
ENSG00000277423.1	0.731183	G323	Astr	with
ENSG00000139726.10	5.96509	G323	Gs	with
ENSG00000139726.10	5.61287	G323	Astr	with
ENSG00000130783.13	0.378512	G323	Gs	with
ENSG00000130783.13	0.266037	G323	Astr	with
ENSG00000135677.10	6.15279	G323	Gs	with
ENSG00000135677.10	6.52474	G323	Astr	with
ENSG00000010610.9	0.678072	G323	Gs	with
ENSG00000010610.9	0.304511	G323	Astr	with
ENSG00000246695.7	3.54597	G323	Gs	with
ENSG00000246695.7	3.54288	G323	Astr	with
ENSG00000123094.15	5.1297	G323	Gs	with
ENSG00000123094.15	5.33199	G323	Astr	with
ENSG00000066117.14	7.47768	G323	Gs	with
ENSG00000066117.14	5.80941	G323	Astr	with
ENSG00000274964.1	1.28688	G323	Gs	with
ENSG00000274964.1	1.83996	G323	Astr	with
ENSG00000268941.2	0.516015	G323	Gs	with
ENSG00000268941.2	3.08874	G323	Astr	with
ENSG00000225472.1	0.594549	G323	Gs	with
ENSG00000225472.1	0.659925	G323	Astr	with
ENSG00000139200.13	3.49442	G323	Gs	with
ENSG00000139200.13	1.47768	G323	Astr	with
ENSG00000236349.1	0.0976108	G323	Gs	with
ENSG00000236349.1	1.01614	G323	Astr	with
ENSG00000120071.14	3.99729	G323	Gs	with
ENSG00000120071.14	4.20965	G323	Astr	with
ENSG00000118600.11	4.81916	G323	Gs	with
ENSG00000118600.11	4.17572	G323	Astr	with
ENSG00000115884.10	6.80568	G323	Gs	with
ENSG00000115884.10	4.43763	G323	Astr	with
ENSG00000157895.11	4.92077	G323	Gs	with
ENSG00000157895.11	3.72492	G323	Astr	with
ENSG00000238057.9	1.18903	G323	Gs	with
ENSG00000238057.9	0.918386	G323	Astr	with
ENSG00000258232.2	7.40011	G323	Gs	with
ENSG00000258232.2	0.140779	G323	Astr	with
ENSG00000127334.10	4.16752	G323	Gs	with
ENSG00000127334.10	4.28281	G323	Astr	with
ENSG00000268333.1	0.505891	G323	Gs	with
ENSG00000268333.1	0.211012	G323	Astr	with
ENSG00000087460.24	9.68731	G323	Gs	with
ENSG00000087460.24	10.1121	G323	Astr	with
ENSG00000167635.11	6.66633	G323	Gs	with
ENSG00000167635.11	5.88429	G323	Astr	with
ENSG00000081277.12	3.45943	G323	Gs	with
ENSG00000081277.12	0.0214797	G323	Astr	with
ENSG00000276718.1	0.286881	G323	Gs	with
ENSG00000276718.1	0.229588	G323	Astr	with
ENSG00000251301.6	0.367371	G323	Gs	with
ENSG00000251301.6	0.718088	G323	Astr	with
ENSG00000139220.16	3.7137	G323	Gs	with
ENSG00000139220.16	1.80012	G323	Astr	with
ENSG00000139549.3	1.29866	G323	Gs	with
ENSG00000139549.3	0.0391384	G323	Astr	with
ENSG00000273416.1	1.21412	G323	Gs	with
ENSG00000273416.1	0.503349	G323	Astr	with
ENSG00000101146.12	5.49953	G323	Gs	with
ENSG00000101146.12	4.9216	G323	Astr	with
ENSG00000273428.3	0.807355	G1	Gs	with
ENSG00000273428.3	0.104337	G1	Astr	with
ENSG00000235989.3	0.321928	G1	Gs	with
ENSG00000235989.3	0.0107798	G1	Astr	with
ENSG00000168724.16	4.35826	G1	Gs	with
ENSG00000168724.16	5.19131	G1	Astr	with
ENSG00000100029.17	6.82184	G1	Gs	with
ENSG00000100029.17	6.13371	G1	Astr	with
ENSG00000185339.8	4.24793	G1	Gs	with
ENSG00000185339.8	5.50716	G1	Astr	with
ENSG00000147419.17	5.67469	G1	Gs	with
ENSG00000147419.17	4.71067	G1	Astr	with
ENSG00000171320.14	4.926	G1	Gs	with
ENSG00000171320.14	1.72356	G1	Astr	with
ENSG00000262481.5	1.29866	G1	Gs	with
ENSG00000262481.5	0.596935	G1	Astr	with
ENSG00000205544.3	6.78044	G1	Gs	with
ENSG00000205544.3	5.81641	G1	Astr	with
ENSG00000169992.9	6.38974	G1	Gs	with
ENSG00000169992.9	4.85686	G1	Astr	with
ENSG00000067369.13	4.69933	G1	Gs	with
ENSG00000067369.13	5.39943	G1	Astr	with
ENSG00000166963.12	4.39917	G1	Gs	with
ENSG00000166963.12	5.56102	G1	Astr	with
ENSG00000168806.7	3.05658	G1	Gs	with
ENSG00000168806.7	3.08406	G1	Astr	with
ENSG00000168803.15	2.852	G1	Gs	with
ENSG00000168803.15	3.01078	G1	Astr	with
ENSG00000242114.5	4.82782	G1	Gs	with
ENSG00000242114.5	2.66107	G1	Astr	with
ENSG00000213859.5	3.28392	G1	Gs	with
ENSG00000213859.5	4.73335	G1	Astr	with
ENSG00000184792.15	4.40054	G1	Gs	with
ENSG00000184792.15	0.82985	G1	Astr	with
ENSG00000271989.1	0.604071	G1	Gs	with
ENSG00000271989.1	0.0321008	G1	Astr	with
ENSG00000251503.8	3.48156	G1	Gs	with
ENSG00000251503.8	0.752749	G1	Astr	with
ENSG00000175279.21	5.39678	G1	Gs	with
ENSG00000175279.21	3.37886	G1	Astr	with
ENSG00000148082.9	4.61412	G402R	Gs	with
ENSG00000148082.9	1.97911	G402R	Astr	with
ENSG00000125266.7	4.73064	G402R	Gs	with
ENSG00000125266.7	5.34961	G402R	Astr	with
ENSG00000132465.10	0.250962	G402R	Gs	with
ENSG00000132465.10	0.956057	G402R	Astr	with
ENSG00000132467.3	5.02724	G402R	Gs	with
ENSG00000132467.3	5.38957	G402R	Astr	with
ENSG00000064012.21	3.3505	G402R	Gs	with
ENSG00000064012.21	3.20281	G402R	Astr	with
ENSG00000119004.15	3.49953	G402R	Gs	with
ENSG00000119004.15	3.70183	G402R	Astr	with
ENSG00000235974.1	0.713696	G402R	Gs	with
ENSG00000235974.1	0.0214797	G402R	Astr	with
ENSG00000250031.1	0.189034	G402R	Gs	with
ENSG00000250031.1	0.229588	G402R	Astr	with
ENSG00000171843.15	3.84298	G402R	Gs	with
ENSG00000171843.15	3.4219	G402R	Astr	with
ENSG00000155755.18	5.17113	G402R	Gs	with
ENSG00000155755.18	5.55451	G402R	Astr	with
ENSG00000215571.5	0.0703893	G402R	Gs	with
ENSG00000215571.5	0.0565835	G402R	Astr	with
ENSG00000239257.1	0.422233	G402R	Gs	with
ENSG00000239257.1	0.482848	G402R	Astr	with
ENSG00000215022.7	0.15056	G402R	Gs	with
ENSG00000215022.7	0.720278	G402R	Astr	with
ENSG00000272379.1	1.1635	G402R	Gs	with
ENSG00000272379.1	0.575312	G402R	Astr	with
ENSG00000177108.5	5.74147	G402R	Gs	with
ENSG00000177108.5	0.0285692	G402R	Astr	with
ENSG00000123975.4	5.39609	G402R	Gs	with
ENSG00000123975.4	5.48864	G402R	Astr	with
ENSG00000187742.14	4.65421	G402R	Gs	with
ENSG00000187742.14	4.62834	G402R	Astr	with
ENSG00000115993.12	4.89869	G402R	Gs	with
ENSG00000115993.12	5.041	G402R	Astr	with
ENSG00000285730.1	0.575312	G402R	Gs	with
ENSG00000285730.1	0.0496308	G402R	Astr	with
ENSG00000213066.12	3.94205	G402R	Gs	with
ENSG00000213066.12	3.59664	G402R	Astr	with
ENSG00000272980.4	0.443607	G402R	Gs	with
ENSG00000272980.4	0.0840643	G402R	Astr	with
ENSG00000145979.17	4.86888	G402R	Gs	with
ENSG00000145979.17	4.16289	G402R	Astr	with
ENSG00000233325.3	2.30451	G402R	Gs	with
ENSG00000233325.3	0.987321	G402R	Astr	with
ENSG00000165548.10	0.250962	G402R	Gs	with
ENSG00000165548.10	0.467279	G402R	Astr	with
ENSG00000166004.14	3.42895	G402R	Gs	with
ENSG00000166004.14	2.49697	G402R	Astr	with
ENSG00000158258.16	0.422233	G402R	Gs	with
ENSG00000158258.16	2.61353	G402R	Astr	with
ENSG00000213090.2	0.0840643	G402R	Gs	with
ENSG00000213090.2	0.627607	G402R	Astr	with
ENSG00000198846.5	0.0285692	G402R	Gs	with
ENSG00000198846.5	1.77294	G402R	Astr	with
ENSG00000167912.5	0.124328	G402R	Gs	with
ENSG00000167912.5	1.82477	G402R	Astr	with
ENSG00000180776.15	3.92695	G402R	Gs	with
ENSG00000180776.15	5.26725	G402R	Astr	with
ENSG00000134884.14	6.98675	G402R	Gs	with
ENSG00000134884.14	6.48547	G402R	Astr	with
ENSG00000106723.16	5.03474	G402R	Gs	with
ENSG00000106723.16	5.44485	G402R	Astr	with
ENSG00000165555.9	0.799087	G402R	Gs	with
ENSG00000165555.9	0.192194	G402R	Astr	with
ENSG00000169856.8	0.895303	G402R	Gs	with
ENSG00000169856.8	0.0531113	G402R	Astr	with
ENSG00000020922.12	3.47508	G402R	Gs	with
ENSG00000020922.12	3.28133	G402R	Astr	with
ENSG00000168876.8	3.57773	G402R	Gs	with
ENSG00000168876.8	3.62702	G402R	Astr	with
ENSG00000187260.15	1.34483	G402R	Gs	with
ENSG00000187260.15	0.925999	G402R	Astr	with
ENSG00000243836.5	0.201634	G402R	Gs	with
ENSG00000243836.5	0.257011	G402R	Astr	with
ENSG00000229591.1	0.226509	G402R	Gs	with
ENSG00000229591.1	0.333424	G402R	Astr	with
ENSG00000260583.1	0.978196	G402R	Gs	with
ENSG00000260583.1	0.214125	G402R	Astr	with
ENSG00000268660.1	0.15056	G402R	Gs	with
ENSG00000268660.1	0.0874628	G402R	Astr	with
ENSG00000188352.12	2.9982	G402R	Gs	with
ENSG00000188352.12	4.13976	G402R	Astr	with
ENSG00000114480.12	3.97269	G402R	Gs	with
ENSG00000114480.12	6.34944	G402R	Astr	with
ENSG00000149716.12	4.88947	G402R	Gs	with
ENSG00000149716.12	4.56102	G402R	Astr	with
ENSG00000198894.7	5.16269	G402R	Gs	with
ENSG00000198894.7	2.90256	G402R	Astr	with
ENSG00000106615.9	6.42962	G402R	Gs	with
ENSG00000106615.9	7.3355	G402R	Astr	with
ENSG00000214391.3	0.0703893	G402R	Gs	with
ENSG00000214391.3	3.0635	G402R	Astr	with
ENSG00000100580.7	2.93357	G402R	Gs	with
ENSG00000100580.7	2.78188	G402R	Astr	with
ENSG00000100583.4	1.29866	G402R	Gs	with
ENSG00000100583.4	1.04614	G402R	Astr	with
ENSG00000204642.13	3.1375	G402R	Gs	with
ENSG00000204642.13	4.06738	G402R	Astr	with
ENSG00000225489.6	0.782409	G412	Gs	with
ENSG00000225489.6	0.0143553	G412	Astr	with
ENSG00000107077.18	2.88166	G412	Gs	with
ENSG00000107077.18	3.35156	G412	Astr	with
ENSG00000100416.13	6.82375	G412	Gs	with
ENSG00000100416.13	4.80941	G412	Astr	with
ENSG00000116977.18	3.61235	G412	Gs	with
ENSG00000116977.18	5.31234	G412	Astr	with
ENSG00000273058.2	2.66903	G412	Gs	with
ENSG00000273058.2	1.72247	G412	Astr	with
ENSG00000164751.14	5.00585	G412	Gs	with
ENSG00000164751.14	5.45294	G412	Astr	with
ENSG00000135525.18	0.526069	G412	Gs	with
ENSG00000135525.18	0.85599	G412	Astr	with
ENSG00000272189.1	0.226509	G412	Gs	with
ENSG00000272189.1	0.0356239	G412	Astr	with
ENSG00000230325.1	1.81558	G412	Gs	with
ENSG00000230325.1	0.49057	G412	Astr	with
ENSG00000235371.1	0.0426443	G412	Gs	with
ENSG00000235371.1	0.153805	G412	Astr	with
ENSG00000261596.2	0.432959	G412	Gs	with
ENSG00000261596.2	0.223423	G412	Astr	with
ENSG00000244457.2	0.0840643	G412	Gs	with
ENSG00000244457.2	2.18903	G412	Astr	with
ENSG00000185988.13	0.641546	G412	Gs	with
ENSG00000185988.13	0.0600474	G412	Astr	with
ENSG00000165275.9	4.10434	G208	Gs	with
ENSG00000165275.9	2.2426	G208	Astr	with
ENSG00000126883.16	4.12267	G208	Gs	with
ENSG00000126883.16	4.0635	G208	Astr	with
ENSG00000137054.15	4.91169	G208	Gs	with
ENSG00000137054.15	4.6737	G208	Astr	with
ENSG00000153721.18	3.42626	G208	Gs	with
ENSG00000153721.18	2.87184	G208	Astr	with
ENSG00000233427.1	0.505891	G208	Gs	with
ENSG00000233427.1	0.0874628	G208	Astr	with
ENSG00000223812.6	1.58015	G208	Gs	with
ENSG00000223812.6	0.0531113	G208	Astr	with
ENSG00000139436.20	4.96578	G208	Gs	with
ENSG00000139436.20	4.893	G208	Astr	with
ENSG00000280426.1	0.613532	G208	Gs	with
ENSG00000280426.1	0.144046	G208	Astr	with
ENSG00000076513.16	4.84499	G208	Gs	with
ENSG00000076513.16	6.03452	G208	Astr	with
ENSG00000257711.1	1.57046	G208	Gs	with
ENSG00000257711.1	0.0840643	G208	Astr	with
ENSG00000277299.1	0.807355	G208	Gs	with
ENSG00000277299.1	0.077243	G208	Astr	with
ENSG00000139433.9	4.61589	G208	Gs	with
ENSG00000139433.9	5.1079	G208	Astr	with
ENSG00000172889.15	4.33342	G208	Gs	with
ENSG00000172889.15	4.00405	G208	Astr	with
ENSG00000239922.1	4.36457	G208	Gs	with
ENSG00000239922.1	0.580145	G208	Astr	with
ENSG00000074706.13	3.04963	G208	Gs	with
ENSG00000074706.13	0.289834	G208	Astr	with
ENSG00000184677.17	3.58376	G208	Gs	with
ENSG00000184677.17	3.22574	G208	Astr	with
ENSG00000163359.15	0.378512	G208	Gs	with
ENSG00000163359.15	9.22196	G208	Astr	with
ENSG00000228397.2	0.176323	G208	Gs	with
ENSG00000228397.2	0.104337	G208	Astr	with
ENSG00000285721.1	0.238787	G208	Gs	with
ENSG00000285721.1	0.100978	G208	Astr	with
ENSG00000122696.13	4.25626	G208	Gs	with
ENSG00000122696.13	3.4957	G208	Astr	with
ENSG00000105698.15	7.03925	G208	Gs	with
ENSG00000105698.15	5.95652	G208	Astr	with
ENSG00000245970.2	1.40054	G208	Gs	with
ENSG00000245970.2	0.0107798	G208	Astr	with
ENSG00000258365.1	0.15056	G208	Gs	with
ENSG00000258365.1	0.411426	G208	Astr	with
ENSG00000241131.1	2.6017	G208	Gs	with
ENSG00000241131.1	0.244887	G208	Astr	with
ENSG00000156482.10	10.5892	G208	Gs	with
ENSG00000156482.10	10.2975	G208	Astr	with
ENSG00000177459.10	0.584963	G208	Gs	with
ENSG00000177459.10	0.286881	G208	Astr	with
ENSG00000174099.11	2.9222	G208	Gs	with
ENSG00000174099.11	6.61614	G208	Astr	with
ENSG00000198682.12	3.40735	G452P	Gs	with
ENSG00000198682.12	6.46136	G452P	Astr	with
ENSG00000232412.1	0.992768	G452P	Gs	with
ENSG00000232412.1	0.160275	G452P	Astr	with
ENSG00000101972.18	0.422233	G452P	Gs	with
ENSG00000101972.18	4.51159	G452P	Astr	with
ENSG00000185745.9	3.98277	G452P	Gs	with
ENSG00000185745.9	3.91648	G452P	Astr	with
ENSG00000122121.10	4.08236	G452P	Gs	with
ENSG00000122121.10	0.134221	G452P	Astr	with
ENSG00000188706.12	4.34908	G452P	Gs	with
ENSG00000188706.12	5.70867	G452P	Astr	with
ENSG00000235100.3	0.263034	G452P	Gs	with
ENSG00000235100.3	0.0531113	G452P	Astr	with
ENSG00000240996.1	1.0072	G452P	Gs	with
ENSG00000240996.1	0.173127	G452P	Astr	with
ENSG00000138182.14	3.20006	G452P	Gs	with
ENSG00000138182.14	2.1235	G452P	Astr	with
ENSG00000156697.12	3.70929	G452P	Gs	with
ENSG00000156697.12	4.34341	G452P	Astr	with
ENSG00000107789.15	4.9514	G452P	Gs	with
ENSG00000107789.15	4.86925	G452P	Astr	with
ENSG00000135406.13	1.32193	G148	Gs	with
ENSG00000135406.13	0.0635029	G148	Astr	with
ENSG00000137845.14	4.59156	G148	Gs	with
ENSG00000137845.14	7.18626	G148	Astr	with
ENSG00000258384.1	0.748461	G148	Gs	with
ENSG00000258384.1	0.0600474	G148	Astr	with
ENSG00000166965.12	2.9486	G148	Gs	with
ENSG00000166965.12	2.96947	G148	Astr	with
ENSG00000258725.1	0.400538	G148	Gs	with
ENSG00000258725.1	0.198494	G148	Astr	with
ENSG00000128524.4	7.48196	G148	Gs	with
ENSG00000128524.4	7.20736	G148	Astr	with
ENSG00000272899.3	0.411426	G148	Gs	with
ENSG00000272899.3	0.313246	G148	Astr	with
ENSG00000230581.2	0.0976108	G148	Gs	with
ENSG00000230581.2	3.41007	G148	Astr	with
ENSG00000157450.15	4.10769	G148	Gs	with
ENSG00000157450.15	4.35632	G148	Astr	with
ENSG00000147889.17	9.34992	G148	Gs	with
ENSG00000147889.17	6.65413	G148	Astr	with
ENSG00000240498.7	2.11103	G148	Gs	with
ENSG00000240498.7	1.60407	G148	Astr	with
ENSG00000135333.13	3.18428	G148	Gs	with
ENSG00000135333.13	0.817623	G148	Astr	with
ENSG00000223573.7	0.748461	G148	Gs	with
ENSG00000223573.7	0.182692	G148	Astr	with
ENSG00000233270.1	4.13175	G148	Gs	with
ENSG00000233270.1	4.58961	G148	Astr	with
ENSG00000157911.10	4.36317	G148	Gs	with
ENSG00000157911.10	3.84524	G148	Astr	with
ENSG00000146842.16	3.58135	G148	Gs	with
ENSG00000146842.16	3.14119	G148	Astr	with
ENSG00000063601.16	4.45746	G148	Gs	with
ENSG00000063601.16	3.66647	G148	Astr	with
ENSG00000013619.13	1.14405	G148	Gs	with
ENSG00000013619.13	2.63052	G148	Astr	with
ENSG00000124440.15	3.74093	G148	Gs	with
ENSG00000124440.15	0.744161	G148	Astr	with
ENSG00000186897.4	1.848	G148	Gs	with
ENSG00000186897.4	0.217231	G148	Astr	with
ENSG00000137776.16	6.04483	G148	Gs	with
ENSG00000137776.16	6.0013	G148	Astr	with
ENSG00000108001.13	2.40871	G148	Gs	with
ENSG00000108001.13	2.45483	G148	Astr	with
ENSG00000196547.14	5.28133	G148	Gs	with
ENSG00000196547.14	4.65292	G148	Astr	with
ENSG00000221866.9	0.321928	G148	Gs	with
ENSG00000221866.9	2.44493	G148	Astr	with
ENSG00000167550.10	1.99277	G148	Gs	with
ENSG00000167550.10	0.500802	G148	Astr	with
ENSG00000161791.13	2.75702	G148	Gs	with
ENSG00000161791.13	4.8282	G148	Astr	with
ENSG00000139644.12	8.00534	G148	Gs	with
ENSG00000139644.12	8.62215	G148	Astr	with
ENSG00000130402.11	7.34616	G148	Gs	with
ENSG00000130402.11	9.24186	G148	Astr	with
ENSG00000257964.1	0.275007	G148	Gs	with
ENSG00000257964.1	0.41684	G148	Astr	with
ENSG00000128594.7	1.69599	G148	Gs	with
ENSG00000128594.7	1.38819	G148	Astr	with
ENSG00000237821.1	0.15056	G148	Gs	with
ENSG00000237821.1	1.852	G148	Astr	with
ENSG00000120948.17	7.87455	G148	Gs	with
ENSG00000120948.17	7.02192	G148	Astr	with
ENSG00000131558.14	3.88264	G148	Gs	with
ENSG00000131558.14	5.13484	G148	Astr	with
ENSG00000091732.16	4.98185	G148	Gs	with
ENSG00000091732.16	4.13791	G148	Astr	with
ENSG00000167548.15	5.33878	G148	Gs	with
ENSG00000167548.15	4.57259	G148	Astr	with
ENSG00000157873.17	2.80323	G148	Gs	with
ENSG00000157873.17	2.15218	G148	Astr	with
ENSG00000225178.5	6.08534	G148	Gs	with
ENSG00000225178.5	8.8513	G148	Astr	with
ENSG00000104814.12	1.8679	G148	Gs	with
ENSG00000104814.12	0.316146	G148	Astr	with
ENSG00000178982.9	8.25001	G148	Gs	with
ENSG00000178982.9	7.80937	G148	Astr	with
ENSG00000258232.2	6.45763	G148	Gs	with
ENSG00000258232.2	0.140779	G148	Astr	with
ENSG00000120549.17	0.464668	G148	Gs	with
ENSG00000120549.17	5.07157	G148	Astr	with
ENSG00000205744.9	0.495695	G148	Gs	with
ENSG00000205744.9	0.0669502	G148	Astr	with
ENSG00000101972.18	4.79129	G148	Gs	with
ENSG00000101972.18	4.51159	G148	Astr	with
ENSG00000112964.13	0.0285692	G148	Gs	with
ENSG00000112964.13	1.41684	G148	Astr	with
ENSG00000197021.8	4.31397	G148	Gs	with
ENSG00000197021.8	5.39601	G148	Astr	with
ENSG00000279265.1	1.57046	G148	Gs	with
ENSG00000279265.1	2.09845	G148	Astr	with
ENSG00000280347.1	0.731183	G148	Gs	with
ENSG00000280347.1	1.3978	G148	Astr	with
ENSG00000242588.6	2.71809	G148	Gs	with
ENSG00000242588.6	3.19101	G148	Astr	with
ENSG00000198300.13	5.11145	G148	Gs	with
ENSG00000198300.13	0.0214797	G148	Astr	with
ENSG00000047410.13	4.94251	G148	Gs	with
ENSG00000047410.13	5.49161	G148	Astr	with
ENSG00000157181.15	4.08066	G148	Gs	with
ENSG00000157181.15	4.06846	G148	Astr	with
ENSG00000115461.4	5.86071	G390	Gs	with
ENSG00000115461.4	8.2941	G390	Astr	with
ENSG00000138413.13	7.91325	G390	Gs	with
ENSG00000138413.13	5.51404	G390	Astr	with
ENSG00000231908.1	2.81967	G390	Gs	with
ENSG00000231908.1	0.62293	G390	Astr	with
ENSG00000115020.16	3.91169	G390	Gs	with
ENSG00000115020.16	3.43095	G390	Astr	with
ENSG00000111615.13	5.52168	G390	Gs	with
ENSG00000111615.13	5.50875	G390	Astr	with
ENSG00000006607.13	5.29315	G390	Gs	with
ENSG00000006607.13	5.05658	G390	Astr	with
ENSG00000198569.9	0.201634	G390	Gs	with
ENSG00000198569.9	0.0107798	G390	Astr	with
ENSG00000188229.5	8.32481	G390	Gs	with
ENSG00000188229.5	7.98181	G390	Astr	with
ENSG00000188163.7	0.0703893	G390	Gs	with
ENSG00000188163.7	0.166715	G390	Astr	with
ENSG00000090686.15	4.54905	G390	Gs	with
ENSG00000090686.15	5.46712	G390	Astr	with
ENSG00000124151.18	2.67807	G390	Gs	with
ENSG00000124151.18	4.57713	G390	Astr	with
ENSG00000231672.6	0.344828	G390	Gs	with
ENSG00000231672.6	0.488001	G390	Astr	with
ENSG00000218510.8	4.07296	G390	Gs	with
ENSG00000218510.8	3.24451	G390	Astr	with
ENSG00000031003.10	4.81147	G390	Gs	with
ENSG00000031003.10	4.32499	G390	Astr	with
ENSG00000113742.12	3.98641	G390	Gs	with
ENSG00000113742.12	3.79468	G390	Astr	with
ENSG00000164330.16	0.85599	G390	Gs	with
ENSG00000164330.16	2.63981	G390	Astr	with
ENSG00000245812.2	0.799087	G390	Gs	with
ENSG00000245812.2	1.08236	G390	Astr	with
ENSG00000279204.1	0.0565835	G390	Gs	with
ENSG00000279204.1	0.742006	G390	Astr	with
ENSG00000109436.7	1.76977	G390	Gs	with
ENSG00000109436.7	4.11478	G390	Astr	with
ENSG00000142798.19	5.32733	G390	Gs	with
ENSG00000142798.19	7.26454	G390	Astr	with
ENSG00000088305.18	1.60881	G390	Gs	with
ENSG00000088305.18	1.09085	G390	Astr	with
ENSG00000112981.4	3.30889	G390	Gs	with
ENSG00000112981.4	1.48156	G390	Astr	with
ENSG00000145919.10	5.73958	G390	Gs	with
ENSG00000145919.10	5.93681	G390	Astr	with
ENSG00000165724.5	5.51633	G390	Gs	with
ENSG00000165724.5	4.59619	G390	Astr	with
ENSG00000076864.19	3.46989	G390	Gs	with
ENSG00000076864.19	0.277985	G390	Astr	with
ENSG00000260912.1	0.713696	G390	Gs	with
ENSG00000260912.1	0.925999	G390	Astr	with
ENSG00000198547.8	0.286881	G390	Gs	with
ENSG00000198547.8	0.0143553	G390	Astr	with
ENSG00000177733.6	5.16712	G390	Gs	with
ENSG00000177733.6	4.76235	G390	Astr	with
ENSG00000170091.10	0.0426443	G390	Gs	with
ENSG00000170091.10	0.339137	G390	Astr	with
ENSG00000238273.3	0.111031	G390	Gs	with
ENSG00000238273.3	0.0214797	G390	Astr	with
ENSG00000178623.11	1.36177	G390	Gs	with
ENSG00000178623.11	0.375735	G390	Astr	with
ENSG00000139278.9	3.66676	G390	Gs	with
ENSG00000139278.9	9.04165	G390	Astr	with
ENSG00000257497.2	0.15056	G390	Gs	with
ENSG00000257497.2	0.403268	G390	Astr	with
ENSG00000177303.9	4.05137	G390	Gs	with
ENSG00000177303.9	2.77821	G390	Astr	with
ENSG00000182173.12	3.85798	G390	Gs	with
ENSG00000182173.12	3.24679	G390	Astr	with
ENSG00000285721.1	0.31034	G390	Gs	with
ENSG00000285721.1	0.100978	G390	Astr	with
ENSG00000285794.1	0.485427	G390	Gs	with
ENSG00000285794.1	2.29131	G390	Astr	with
ENSG00000261402.1	0.0285692	G390	Gs	with
ENSG00000261402.1	0.0107798	G390	Astr	with
ENSG00000285382.1	0.238787	G390	Gs	with
ENSG00000285382.1	0.0600474	G390	Astr	with
ENSG00000149600.11	5.39129	G390	Gs	with
ENSG00000149600.11	5.76759	G390	Astr	with
ENSG00000198682.12	4.3512	G275R	Gs	with
ENSG00000198682.12	6.46136	G275R	Astr	with
ENSG00000107796.13	0.956057	G275R	Gs	with
ENSG00000107796.13	10.9197	G275R	Astr	with
ENSG00000026103.21	1.09085	G275R	Gs	with
ENSG00000026103.21	5.73573	G275R	Astr	with
ENSG00000104142.10	4.46989	G275R	Gs	with
ENSG00000104142.10	4.14975	G275R	Astr	with
ENSG00000245849.7	2.4489	G275R	Gs	with
ENSG00000245849.7	2.61353	G275R	Astr	with
ENSG00000280351.2	1.50589	G275R	Gs	with
ENSG00000280351.2	1.09592	G275R	Astr	with
ENSG00000205981.7	4.99232	G275R	Gs	with
ENSG00000205981.7	4.57107	G275R	Astr	with
ENSG00000242808.8	5.33414	G275R	Gs	with
ENSG00000242808.8	0.757023	G275R	Astr	with
ENSG00000157036.12	3.9279	G275R	Gs	with
ENSG00000157036.12	3.8268	G275R	Astr	with
ENSG00000137812.19	3.24489	G275R	Gs	with
ENSG00000137812.19	1.71809	G275R	Astr	with
ENSG00000278743.1	0.321928	G275R	Gs	with
ENSG00000278743.1	0.24184	G275R	Astr	with
ENSG00000128891.15	4.14323	G275R	Gs	with
ENSG00000128891.15	4.35526	G275R	Astr	with
ENSG00000166133.17	3.65535	G275R	Gs	with
ENSG00000166133.17	3.17433	G275R	Astr	with
ENSG00000135655.15	4.88411	G275R	Gs	with
ENSG00000135655.15	5.73566	G275R	Astr	with
ENSG00000156697.12	3.68145	G452C	Gs	with
ENSG00000156697.12	4.34341	G452C	Astr	with
ENSG00000198682.12	3.41007	G452C	Gs	with
ENSG00000198682.12	6.46136	G452C	Astr	with
ENSG00000120159.12	3.52231	G452C	Gs	with
ENSG00000120159.12	4.13648	G452C	Astr	with
ENSG00000166922.8	4.76818	G452C	Gs	with
ENSG00000166922.8	3.9521	G452C	Astr	with
ENSG00000188706.12	4.27501	G452C	Gs	with
ENSG00000188706.12	5.70867	G452C	Astr	with
ENSG00000104524.13	3.59216	G163	Gs	with
ENSG00000104524.13	3.27538	G163	Astr	with
ENSG00000104522.15	5.45286	G163	Gs	with
ENSG00000104522.15	6.18448	G163	Astr	with
ENSG00000187957.7	5.8296	G163	Gs	with
ENSG00000187957.7	0.987321	G163	Astr	with
ENSG00000135406.13	4.63169	G163	Gs	with
ENSG00000135406.13	0.0635029	G163	Astr	with
ENSG00000172819.16	4.03474	G163	Gs	with
ENSG00000172819.16	4.07146	G163	Astr	with
ENSG00000285876.1	0.263034	G163	Gs	with
ENSG00000285876.1	0.0426443	G163	Astr	with
ENSG00000139626.15	0.356144	G163	Gs	with
ENSG00000139626.15	0.531069	G163	Astr	with
ENSG00000167548.15	5.1639	G163	Gs	with
ENSG00000167548.15	4.57259	G163	Astr	with
ENSG00000167550.10	2.21101	G163	Gs	with
ENSG00000167550.10	0.500802	G163	Astr	with
ENSG00000173801.16	3.57773	G163	Gs	with
ENSG00000173801.16	5.21247	G163	Astr	with
ENSG00000123349.13	8.54264	G163	Gs	with
ENSG00000123349.13	8.86639	G163	Astr	with
ENSG00000139637.13	7.04963	G163	Gs	with
ENSG00000139637.13	5.13791	G163	Astr	with
ENSG00000129315.10	3.86987	G163	Gs	with
ENSG00000129315.10	3.90977	G163	Astr	with
ENSG00000167653.4	1.60407	G394	Gs	with
ENSG00000167653.4	0.301588	G394	Astr	with
ENSG00000227268.3	0.389567	G394	Gs	with
ENSG00000227268.3	0.292782	G394	Astr	with
ENSG00000171862.10	3.33628	G394	Gs	with
ENSG00000171862.10	5.97361	G394	Astr	with
ENSG00000278619.4	2.72465	G394	Gs	with
ENSG00000278619.4	1.77926	G394	Astr	with
ENSG00000067596.11	4.81916	G394	Gs	with
ENSG00000067596.11	4.49153	G394	Astr	with
ENSG00000116198.12	5.20516	G394	Gs	with
ENSG00000116198.12	4.8976	G394	Astr	with
ENSG00000169598.15	3.08916	G394	Gs	with
ENSG00000169598.15	2.5601	G394	Astr	with
ENSG00000237424.1	2.62527	G394	Gs	with
ENSG00000237424.1	1.03914	G394	Astr	with
ENSG00000186564.5	0.731183	G394	Gs	with
ENSG00000186564.5	0.879706	G394	Astr	with
ENSG00000138835.22	0.941106	G394	Gs	with
ENSG00000138835.22	6.65202	G394	Astr	with
ENSG00000231181.1	0.62293	G394	Gs	with
ENSG00000231181.1	0.648465	G394	Astr	with
ENSG00000225465.8	2.90881	G394	Gs	with
ENSG00000225465.8	0.0840643	G394	Astr	with
ENSG00000100285.9	0.422233	G394	Gs	with
ENSG00000100285.9	0.851999	G394	Astr	with
ENSG00000248712.7	0.226509	G394	Gs	with
ENSG00000248712.7	0.726831	G394	Astr	with
ENSG00000141639.11	4.0505	G394	Gs	with
ENSG00000141639.11	0.0356239	G394	Astr	with
ENSG00000238260.1	0.799087	G394	Gs	with
ENSG00000238260.1	0.223423	G394	Astr	with
ENSG00000158109.14	3.60881	G394	Gs	with
ENSG00000158109.14	5.6489	G394	Astr	with
ENSG00000076706.16	3.41414	G394	Gs	with
ENSG00000076706.16	6.48852	G394	Astr	with
ENSG00000161664.6	0.201634	G394	Gs	with
ENSG00000161664.6	0.0285692	G394	Astr	with
ENSG00000171224.8	4.0027	G394	Gs	with
ENSG00000171224.8	0.648465	G394	Astr	with
ENSG00000159023.21	2.17632	G394	Gs	with
ENSG00000159023.21	2.39575	G394	Astr	with
ENSG00000225762.1	0.31034	G394	Gs	with
ENSG00000225762.1	0.381283	G394	Astr	with
ENSG00000186790.5	0.0426443	G394	Gs	with
ENSG00000186790.5	0.0669502	G394	Astr	with
ENSG00000234616.8	3.849	G394	Gs	with
ENSG00000234616.8	2.07639	G394	Astr	with
ENSG00000165495.15	0.15056	G394	Gs	with
ENSG00000165495.15	2.10685	G394	Astr	with
ENSG00000110876.9	1.36177	G394	Gs	with
ENSG00000110876.9	3.00225	G394	Astr	with
ENSG00000250571.6	4.76129	G394	Gs	with
ENSG00000250571.6	3.26191	G394	Astr	with
ENSG00000260179.1	0.367371	G394	Gs	with
ENSG00000260179.1	0.0738202	G394	Astr	with
ENSG00000283992.1	0.0976108	G394	Gs	with
ENSG00000283992.1	0.0426443	G394	Astr	with
ENSG00000005961.18	0.978196	G394	Gs	with
ENSG00000005961.18	0.414136	G394	Astr	with
ENSG00000138135.6	3.16993	G394	Gs	with
ENSG00000138135.6	1.77821	G394	Astr	with
ENSG00000135541.20	3.23573	G394	Gs	with
ENSG00000135541.20	4.44841	G394	Astr	with
ENSG00000231028.8	0.815575	G394	Gs	with
ENSG00000231028.8	0.386811	G394	Astr	with
ENSG00000108306.12	2.59694	G394	Gs	with
ENSG00000108306.12	2.2765	G394	Astr	with
ENSG00000266469.1	1.73985	G394	Gs	with
ENSG00000266469.1	0.41684	G394	Astr	with
ENSG00000161653.10	0.250962	G394	Gs	with
ENSG00000161653.10	0.794936	G394	Astr	with
ENSG00000266412.5	7.10518	G394	Gs	with
ENSG00000266412.5	6.81073	G394	Astr	with
ENSG00000266993.3	1.5656	G394	Gs	with
ENSG00000266993.3	0.523562	G394	Astr	with
ENSG00000163909.7	0.495695	G394	Gs	with
ENSG00000163909.7	0.521051	G394	Astr	with
ENSG00000215912.12	0.505891	G394	Gs	with
ENSG00000215912.12	0.0461418	G394	Astr	with
ENSG00000181074.4	0.189034	G394	Gs	with
ENSG00000181074.4	0.0214797	G394	Astr	with
ENSG00000112031.15	4.24565	G394	Gs	with
ENSG00000112031.15	4.47994	G394	Astr	with
ENSG00000100280.16	6.03738	G394	Gs	with
ENSG00000100280.16	5.32517	G394	Astr	with
ENSG00000242156.1	5.87455	G394	Gs	with
ENSG00000242156.1	2.59753	G394	Astr	with
ENSG00000177335.10	0.918386	G394	Gs	with
ENSG00000177335.10	0.226509	G394	Astr	with
ENSG00000275700.4	5.9404	G394	Gs	with
ENSG00000275700.4	4.98151	G394	Astr	with
ENSG00000256262.1	0.189034	G394	Gs	with
ENSG00000256262.1	0.577731	G394	Astr	with
ENSG00000165973.18	0.0976108	G394	Gs	with
ENSG00000165973.18	0.0531113	G394	Astr	with
ENSG00000278535.4	3.51223	G394	Gs	with
ENSG00000278535.4	2.40599	G394	Astr	with
ENSG00000085832.16	5.34234	G394	Gs	with
ENSG00000085832.16	4.33271	G394	Astr	with
ENSG00000157456.7	4.65478	G457	Gs	with
ENSG00000157456.7	3.2384	G457	Astr	with
ENSG00000163393.12	2.19219	G457	Gs	with
ENSG00000163393.12	1.12928	G457	Astr	with
ENSG00000099960.12	3.99639	G457	Gs	with
ENSG00000099960.12	0.275007	G457	Astr	with
ENSG00000198815.8	4.46989	G457	Gs	with
ENSG00000198815.8	3.99616	G457	Astr	with
ENSG00000116221.15	6.26153	G457	Gs	with
ENSG00000116221.15	6.23252	G457	Astr	with
ENSG00000116353.15	4.33557	G457	Gs	with
ENSG00000116353.15	4.54102	G457	Astr	with
ENSG00000060656.19	3.15543	G457	Gs	with
ENSG00000060656.19	4.30488	G457	Astr	with
ENSG00000234917.2	0.773996	G457	Gs	with
ENSG00000234917.2	0.462052	G457	Astr	with
ENSG00000228397.2	0.443607	G457	Gs	with
ENSG00000228397.2	0.104337	G457	Astr	with
ENSG00000218510.8	5.00809	G457	Gs	with
ENSG00000218510.8	3.24451	G457	Astr	with
ENSG00000285721.1	0.238787	G457	Gs	with
ENSG00000285721.1	0.100978	G457	Astr	with
ENSG00000162415.6	0.238787	G457	Gs	with
ENSG00000162415.6	0.223423	G457	Astr	with
ENSG00000281912.1	1.15704	G457	Gs	with
ENSG00000281912.1	0.24184	G457	Astr	with
ENSG00000162367.11	0.0840643	G457	Gs	with
ENSG00000162367.11	0.0143553	G457	Astr	with
ENSG00000142949.16	3.42895	G457	Gs	with
ENSG00000142949.16	5.40998	G457	Astr	with
ENSG00000117115.12	0.650765	G457	Gs	with
ENSG00000117115.12	2.01346	G457	Astr	with
ENSG00000224950.2	0.847997	G457	Gs	with
ENSG00000224950.2	0.611172	G457	Astr	with
ENSG00000223820.5	2.24184	G457	Gs	with
ENSG00000223820.5	0.954196	G457	Astr	with
ENSG00000100239.15	5.92884	G457	Gs	with
ENSG00000100239.15	5.17931	G457	Astr	with
ENSG00000169856.8	0.0565835	G457	Gs	with
ENSG00000169856.8	0.0531113	G457	Astr	with
ENSG00000163873.9	0.378512	G457	Gs	with
ENSG00000163873.9	0.0071955	G457	Astr	with
ENSG00000007968.6	1.43296	G457	Gs	with
ENSG00000007968.6	0.134221	G457	Astr	with
ENSG00000186603.5	0.31034	G457	Gs	with
ENSG00000186603.5	0.472488	G457	Astr	with
ENSG00000132781.17	4.43696	G457	Gs	with
ENSG00000132781.17	3.06824	G457	Astr	with
ENSG00000132773.11	3.39094	G457	Gs	with
ENSG00000132773.11	2.7301	G457	Astr	with
ENSG00000277229.1	0.687061	G457	Gs	with
ENSG00000277229.1	0.0703893	G457	Astr	with
ENSG00000117245.12	0.333424	G457	Gs	with
ENSG00000117245.12	0.925999	G457	Astr	with
ENSG00000174945.13	1.36737	G457	Gs	with
ENSG00000174945.13	0.550901	G457	Astr	with
ENSG00000272821.1	3.38543	G457	Gs	with
ENSG00000272821.1	1.79805	G457	Astr	with
ENSG00000158747.14	6.52309	G457	Gs	with
ENSG00000158747.14	7.9785	G457	Astr	with
ENSG00000077549.17	7.01937	G457	Gs	with
ENSG00000077549.17	8.65155	G457	Astr	with
ENSG00000173436.14	5.90063	G457	Gs	with
ENSG00000173436.14	7.13034	G457	Astr	with
ENSG00000176399.3	2.21412	G457	Gs	with
ENSG00000176399.3	0.260026	G457	Astr	with
ENSG00000173212.4	0.495695	G457	Gs	with
ENSG00000173212.4	0.0143553	G457	Astr	with
ENSG00000205593.11	5.14282	G457	Gs	with
ENSG00000205593.11	2.35332	G457	Astr	with
ENSG00000145337.4	6.86022	G457	Gs	with
ENSG00000145337.4	5.61846	G457	Astr	with
ENSG00000285122.1	3.02857	G457	Gs	with
ENSG00000285122.1	0.545968	G457	Astr	with
ENSG00000128918.14	0.400538	G457	Gs	with
ENSG00000128918.14	0.327687	G457	Astr	with
ENSG00000215883.10	3.0268	G457	Gs	with
ENSG00000215883.10	1.76977	G457	Astr	with
ENSG00000171790.15	0.0703893	G457	Gs	with
ENSG00000171790.15	0.0976108	G457	Astr	with
ENSG00000138138.13	4.56742	G457	Gs	with
ENSG00000138138.13	5.17403	G457	Astr	with
ENSG00000117450.13	9.41564	G457	Gs	with
ENSG00000117450.13	9.25886	G457	Astr	with
ENSG00000281207.1	0.201634	G457	Gs	with
ENSG00000281207.1	0.992768	G457	Astr	with
ENSG00000225762.1	1.28096	G457	Gs	with
ENSG00000225762.1	0.381283	G457	Astr	with
ENSG00000116863.10	5.61471	G457	Gs	with
ENSG00000116863.10	5.09413	G457	Astr	with
ENSG00000217442.3	0.505891	G457	Gs	with
ENSG00000217442.3	0.15056	G457	Astr	with
ENSG00000092847.11	3.64155	G457	Gs	with
ENSG00000092847.11	2.853	G457	Astr	with
ENSG00000100300.17	8.0873	G457	Gs	with
ENSG00000100300.17	7.50768	G457	Astr	with
ENSG00000131236.16	7.5421	G457	Gs	with
ENSG00000131236.16	9.20122	G457	Astr	with
ENSG00000133216.16	1.02857	G457	Gs	with
ENSG00000133216.16	5.0082	G457	Astr	with
ENSG00000243902.6	0.321928	G457	Gs	with
ENSG00000243902.6	0.100978	G457	Astr	with
ENSG00000166897.14	0.0143553	G457	Gs	with
ENSG00000166897.14	1.57773	G457	Astr	with
ENSG00000085998.13	6.49378	G457	Gs	with
ENSG00000085998.13	5.8198	G457	Astr	with
ENSG00000127483.17	7.87964	G457	Gs	with
ENSG00000127483.17	6.85047	G457	Astr	with
ENSG00000272491.1	0.650765	G457	Gs	with
ENSG00000272491.1	0.0565835	G457	Astr	with
ENSG00000109736.14	6.35579	G457	Gs	with
ENSG00000109736.14	6.10297	G457	Astr	with
ENSG00000249673.6	4.14323	G457	Gs	with
ENSG00000249673.6	2.98368	G457	Astr	with
ENSG00000245975.2	0.895303	G457	Gs	with
ENSG00000245975.2	0.513491	G457	Astr	with
ENSG00000128923.10	3.0054	G457	Gs	with
ENSG00000128923.10	3.71699	G457	Astr	with
ENSG00000157450.15	4.76447	G457	Gs	with
ENSG00000157450.15	4.35632	G457	Astr	with
ENSG00000142700.11	3.8125	G457	Gs	with
ENSG00000142700.11	0.0071955	G457	Astr	with
ENSG00000070759.16	2.35332	G457	Gs	with
ENSG00000070759.16	1.05658	G457	Astr	with
ENSG00000159023.21	2.12433	G457	Gs	with
ENSG00000159023.21	2.39575	G457	Astr	with
ENSG00000127603.25	7.22786	G457	Gs	with
ENSG00000127603.25	7.36221	G457	Astr	with
ENSG00000148082.9	2.56803	G457	Gs	with
ENSG00000148082.9	1.97911	G457	Astr	with
ENSG00000230733.2	3.89142	G457	Gs	with
ENSG00000230733.2	0.0143553	G457	Astr	with
ENSG00000184995.7	0.176323	G457	Gs	with
ENSG00000184995.7	2.36877	G457	Astr	with
ENSG00000066185.12	2.90689	G457	Gs	with
ENSG00000066185.12	0.545968	G457	Astr	with
ENSG00000127125.8	6.22651	G457	Gs	with
ENSG00000127125.8	5.30579	G457	Astr	with
ENSG00000186409.15	2.02148	G457	Gs	with
ENSG00000186409.15	0.632268	G457	Astr	with
ENSG00000117472.9	2.81147	G457	Gs	with
ENSG00000117472.9	0.448901	G457	Astr	with
ENSG00000185668.7	0.0565835	G457	Gs	with
ENSG00000185668.7	0.0531113	G457	Astr	with
ENSG00000120656.11	5.09677	G457	Gs	with
ENSG00000120656.11	4.79727	G457	Astr	with
ENSG00000229388.1	1.72683	G457	Gs	with
ENSG00000229388.1	0.594549	G457	Astr	with
ENSG00000117448.13	7.63445	G457	Gs	with
ENSG00000117448.13	6.93425	G457	Astr	with
ENSG00000189266.12	6.9148	G457	Gs	with
ENSG00000189266.12	6.54307	G457	Astr	with
ENSG00000273313.1	1.02148	G457	Gs	with
ENSG00000273313.1	0.0496308	G457	Astr	with
ENSG00000227268.3	1.63691	G457	Gs	with
ENSG00000227268.3	0.292782	G457	Astr	with
ENSG00000171862.10	6.06932	G457	Gs	with
ENSG00000171862.10	5.97361	G457	Astr	with
ENSG00000232862.5	0.321928	G457	Gs	with
ENSG00000232862.5	0.176323	G457	Astr	with
ENSG00000092850.11	0.356144	G457	Gs	with
ENSG00000092850.11	0.077243	G457	Astr	with
ENSG00000041988.15	4.851	G402	Gs	with
ENSG00000041988.15	3.74819	G402	Astr	with
ENSG00000198912.10	4.12267	G402	Gs	with
ENSG00000198912.10	4.01078	G402	Astr	with
ENSG00000236423.5	0.214125	G402	Gs	with
ENSG00000236423.5	0.456806	G402	Astr	with
ENSG00000007923.15	6.05745	G402	Gs	with
ENSG00000007923.15	4.89579	G402	Astr	with
ENSG00000064012.21	3.98094	G402	Gs	with
ENSG00000064012.21	3.20281	G402	Astr	with
ENSG00000272542.1	0.176323	G402	Gs	with
ENSG00000272542.1	0.0976108	G402	Astr	with
ENSG00000119004.15	3.59932	G402	Gs	with
ENSG00000119004.15	3.70183	G402	Astr	with
ENSG00000165548.10	0.137504	G402	Gs	with
ENSG00000165548.10	0.467279	G402	Astr	with
ENSG00000177108.5	4.94626	G402	Gs	with
ENSG00000177108.5	0.0285692	G402	Astr	with
ENSG00000198894.7	4.72301	G402	Gs	with
ENSG00000198894.7	2.90256	G402	Astr	with
ENSG00000026297.15	4.46336	G402	Gs	with
ENSG00000026297.15	4.08916	G402	Astr	with
ENSG00000235974.1	0.163499	G402	Gs	with
ENSG00000235974.1	0.0214797	G402	Astr	with
ENSG00000162413.16	4.20242	G402	Gs	with
ENSG00000162413.16	5.10821	G402	Astr	with
ENSG00000116273.5	4.53481	G402	Gs	with
ENSG00000116273.5	3.45812	G402	Astr	with
ENSG00000271895.2	4.66789	G402	Gs	with
ENSG00000271895.2	2.52795	G402	Astr	with
ENSG00000145428.14	1.94111	G402	Gs	with
ENSG00000145428.14	1.60288	G402	Astr	with
ENSG00000268660.1	0.0703893	G402	Gs	with
ENSG00000268660.1	0.0874628	G402	Astr	with
ENSG00000250878.3	0.124328	G402	Gs	with
ENSG00000250878.3	0.147307	G402	Astr	with
ENSG00000285730.1	0.176323	G402	Gs	with
ENSG00000285730.1	0.0496308	G402	Astr	with
ENSG00000213066.12	4.0197	G402	Gs	with
ENSG00000213066.12	3.59664	G402	Astr	with
ENSG00000272980.4	0.464668	G402	Gs	with
ENSG00000272980.4	0.0840643	G402	Astr	with
ENSG00000270804.1	4.0505	G402	Gs	with
ENSG00000270804.1	3.00675	G402	Astr	with
ENSG00000070366.13	4.92362	G23	Gs	with
ENSG00000070366.13	4.46712	G23	Astr	with
ENSG00000167720.12	6.02746	G23	Gs	with
ENSG00000167720.12	3.67497	G23	Astr	with
ENSG00000262333.1	2.33628	G23	Gs	with
ENSG00000262333.1	0.568032	G23	Astr	with
ENSG00000213842.2	0.847997	G23	Gs	with
ENSG00000213842.2	1.7137	G23	Astr	with
ENSG00000167721.10	5.8475	G23	Gs	with
ENSG00000167721.10	5.03221	G23	Astr	with
ENSG00000141258.12	6.71039	G23	Gs	with
ENSG00000141258.12	4.93946	G23	Astr	with
ENSG00000230701.2	0.201634	G23	Gs	with
ENSG00000230701.2	0.272023	G23	Astr	with
ENSG00000233695.2	0.201634	G23	Gs	with
ENSG00000233695.2	0.107688	G23	Astr	with
ENSG00000070950.9	4.26679	G23	Gs	with
ENSG00000070950.9	3.11187	G23	Astr	with
ENSG00000177663.13	1.9782	G23	Gs	with
ENSG00000177663.13	3.30779	G23	Astr	with
ENSG00000182902.13	3.43162	G23	Gs	with
ENSG00000182902.13	1.02857	G23	Astr	with
ENSG00000141252.19	5.09381	G23	Gs	with
ENSG00000141252.19	4.20026	G23	Astr	with
ENSG00000121350.15	3.24945	G23	Gs	with
ENSG00000121350.15	3.73363	G23	Astr	with
ENSG00000114854.7	0.831877	G62	Gs	with
ENSG00000114854.7	1.90977	G62	Astr	with
ENSG00000169155.9	1.25096	G62	Gs	with
ENSG00000169155.9	2.76924	G62	Astr	with
ENSG00000108010.11	5.3844	G62	Gs	with
ENSG00000108010.11	6.53648	G62	Astr	with
ENSG00000196152.10	2.54597	G62	Gs	with
ENSG00000196152.10	2.5404	G62	Astr	with
ENSG00000241684.6	2.4957	G62	Gs	with
ENSG00000241684.6	0.430285	G62	Astr	with
ENSG00000272049.1	1.50589	G62	Gs	with
ENSG00000272049.1	0.0840643	G62	Astr	with
ENSG00000262580.5	1.04963	G62	Gs	with
ENSG00000262580.5	1.02148	G62	Astr	with
ENSG00000181045.14	4.67129	G62	Gs	with
ENSG00000181045.14	3.19022	G62	Astr	with
ENSG00000177125.5	0.992768	G62	Gs	with
ENSG00000177125.5	2.35896	G62	Astr	with
ENSG00000105483.17	3.48285	G62	Gs	with
ENSG00000105483.17	3.93711	G62	Astr	with
ENSG00000268001.1	1.13093	G62	Gs	with
ENSG00000268001.1	1.15381	G62	Astr	with
ENSG00000169641.13	2.91265	G62	Gs	with
ENSG00000169641.13	5.35843	G62	Astr	with
ENSG00000243509.5	1.9782	G62	Gs	with
ENSG00000243509.5	3.96924	G62	Astr	with
ENSG00000101246.19	6.22882	G62	Gs	with
ENSG00000101246.19	5.52599	G62	Astr	with
ENSG00000197114.11	5.28799	G62	Gs	with
ENSG00000197114.11	4.3345	G62	Astr	with
ENSG00000273154.3	3.39506	G62	Gs	with
ENSG00000273154.3	2.18824	G62	Astr	with
ENSG00000271833.1	1.15704	G62	Gs	with
ENSG00000271833.1	0.223423	G62	Astr	with
ENSG00000136828.18	1.39506	G62	Gs	with
ENSG00000136828.18	1.17792	G62	Astr	with
ENSG00000179546.4	3.20163	G62	Gs	with
ENSG00000179546.4	0.563158	G62	Astr	with
ENSG00000150756.13	4.75702	G62	Gs	with
ENSG00000150756.13	3.46793	G62	Astr	with
ENSG00000150753.11	7.47873	G62	Gs	with
ENSG00000150753.11	7.96705	G62	Astr	with
ENSG00000174231.16	6.17193	G62	Gs	with
ENSG00000174231.16	6.59638	G62	Astr	with
ENSG00000277597.1	1.59932	G62	Gs	with
ENSG00000277597.1	0.510962	G62	Astr	with
ENSG00000272417.1	0.344828	G62	Gs	with
ENSG00000272417.1	0.114367	G62	Astr	with
ENSG00000271998.1	0.124328	G62	Gs	with
ENSG00000271998.1	0.0942361	G62	Astr	with
ENSG00000263647.1	1.19535	G62	Gs	with
ENSG00000263647.1	2.33485	G62	Astr	with
ENSG00000274565.1	1.9222	G62	Gs	with
ENSG00000274565.1	2.13914	G62	Astr	with
ENSG00000011028.13	7.07756	G62	Gs	with
ENSG00000011028.13	8.10019	G62	Astr	with
ENSG00000184007.20	6.69042	G62	Gs	with
ENSG00000184007.20	8.43149	G62	Astr	with
ENSG00000084652.15	5.21023	G62	Gs	with
ENSG00000084652.15	5.20163	G62	Astr	with
ENSG00000175920.17	0.632268	G62	Gs	with
ENSG00000175920.17	0.0976108	G62	Astr	with
ENSG00000101213.6	0.0285692	G62	Gs	with
ENSG00000101213.6	0.0285692	G62	Astr	with
ENSG00000197457.9	7.09814	G62	Gs	with
ENSG00000197457.9	5.54836	G62	Astr	with
ENSG00000258366.8	3.37016	G62	Gs	with
ENSG00000258366.8	3.35438	G62	Astr	with
ENSG00000026036.22	1.78241	G62	Gs	with
ENSG00000026036.22	2.40667	G62	Astr	with
ENSG00000136895.18	2.30743	G62	Gs	with
ENSG00000136895.18	0.93546	G62	Astr	with
ENSG00000231871.5	1.59455	G61	Gs	without
ENSG00000231871.5	0.488001	G61	Astr	without
ENSG00000198700.9	5.38647	G61	Gs	without
ENSG00000198700.9	5.15987	G61	Astr	without
ENSG00000176723.9	1.39506	G61	Gs	without
ENSG00000176723.9	0.773996	G61	Astr	without
ENSG00000238286.1	0.695994	G61	Gs	without
ENSG00000238286.1	0.521051	G61	Astr	without
ENSG00000159346.12	6.10455	G61	Gs	without
ENSG00000159346.12	6.20129	G61	Astr	without
ENSG00000159348.12	5.95675	G61	Gs	without
ENSG00000159348.12	5.79818	G61	Astr	without
ENSG00000179965.11	4.66903	G61	Gs	without
ENSG00000179965.11	3.29902	G61	Astr	without
ENSG00000117139.17	4.52168	G61	Gs	without
ENSG00000117139.17	5.49169	G61	Astr	without
ENSG00000260021.1	0.356144	G61	Gs	without
ENSG00000260021.1	0.0426443	G61	Astr	without
ENSG00000228288.6	1.45418	G61	Gs	without
ENSG00000228288.6	2.66619	G61	Astr	without
ENSG00000117153.15	4.67694	G61	Gs	without
ENSG00000117153.15	4.31306	G61	Astr	without
ENSG00000181449.3	7.52662	G275	Gs	without
ENSG00000181449.3	2.61765	G275	Astr	without
ENSG00000221949.5	0.704872	G275	Gs	without
ENSG00000221949.5	0.592158	G275	Astr	without
ENSG00000257354.2	0.970854	G275	Gs	without
ENSG00000257354.2	1.32337	G275	Astr	without
ENSG00000275180.1	2.48543	G275	Gs	without
ENSG00000275180.1	2.76553	G275	Astr	without
ENSG00000179148.9	0.0565835	G275	Gs	without
ENSG00000179148.9	0.0703893	G275	Astr	without
ENSG00000179111.8	2.26604	G275	Gs	without
ENSG00000179111.8	0.173127	G275	Astr	without
ENSG00000118137.9	0.250962	G275	Gs	without
ENSG00000118137.9	0.121015	G275	Astr	without
ENSG00000104142.10	4.14405	G275	Gs	without
ENSG00000104142.10	4.14975	G275	Astr	without
ENSG00000135655.15	4.90929	G275	Gs	without
ENSG00000135655.15	5.73566	G275	Astr	without
ENSG00000174032.16	4.22188	G275	Gs	without
ENSG00000174032.16	3.36457	G275	Astr	without
ENSG00000251015.1	0.189034	G275	Gs	without
ENSG00000251015.1	0.104337	G275	Astr	without
ENSG00000160613.12	5.52105	G275	Gs	without
ENSG00000160613.12	5.17941	G275	Astr	without
ENSG00000167257.10	4.09677	G275	Gs	without
ENSG00000167257.10	3.44294	G275	Astr	without
ENSG00000166908.17	5.2384	G275	Gs	without
ENSG00000166908.17	4.08343	G275	Astr	without
ENSG00000104140.6	0.863938	G275	Gs	without
ENSG00000104140.6	0.232661	G275	Astr	without
ENSG00000241749.4	2.04614	G275	Gs	without
ENSG00000241749.4	1.849	G275	Astr	without
ENSG00000149948.13	4.47638	G275	Gs	without
ENSG00000149948.13	5.98999	G275	Astr	without
ENSG00000005100.12	4.56316	G275	Gs	without
ENSG00000005100.12	3.69432	G275	Astr	without
ENSG00000102595.19	4.45418	G275	Gs	without
ENSG00000102595.19	5.13124	G275	Astr	without
ENSG00000139263.11	3.43296	G275	Gs	without
ENSG00000139263.11	4.05137	G275	Astr	without
ENSG00000256268.1	2.58736	G275	Gs	without
ENSG00000256268.1	2.86443	G275	Astr	without
ENSG00000197301.7	0.298658	G275	Gs	without
ENSG00000197301.7	0.553361	G275	Astr	without
ENSG00000126217.20	3.50335	G275	Gs	without
ENSG00000126217.20	0.411426	G275	Astr	without
ENSG00000072849.10	6.04832	G275	Gs	without
ENSG00000072849.10	6.62337	G275	Astr	without
ENSG00000167842.15	4.38957	G275	Gs	without
ENSG00000167842.15	4.10182	G275	Astr	without
ENSG00000128891.15	3.91073	G275	Gs	without
ENSG00000128891.15	4.35526	G275	Astr	without
ENSG00000166133.17	3.53232	G275	Gs	without
ENSG00000166133.17	3.17433	G275	Astr	without
ENSG00000204525.16	9.31676	G181	Gs	without
ENSG00000204525.16	9.62917	G181	Astr	without
ENSG00000272221.1	0.918386	G181	Gs	without
ENSG00000272221.1	1.41278	G181	Astr	without
ENSG00000204520.12	5.93876	G181	Gs	without
ENSG00000204520.12	6.36846	G181	Astr	without
ENSG00000152939.15	1.11103	G181	Gs	without
ENSG00000152939.15	0.823749	G181	Astr	without
ENSG00000131187.9	2.37016	G181	Gs	without
ENSG00000131187.9	0.767655	G181	Astr	without
ENSG00000198055.10	5.1639	G181	Gs	without
ENSG00000198055.10	4.25001	G181	Astr	without
ENSG00000111837.11	0.400538	G181	Gs	without
ENSG00000111837.11	0.0356239	G181	Astr	without
ENSG00000053254.15	3.34908	G181	Gs	without
ENSG00000053254.15	4.30542	G181	Astr	without
ENSG00000119632.3	8.76838	G181	Gs	without
ENSG00000119632.3	6.38961	G181	Astr	without
ENSG00000276182.1	2.50335	G181	Gs	without
ENSG00000276182.1	1.49697	G181	Astr	without
ENSG00000124493.13	0.0565835	G181	Gs	without
ENSG00000124493.13	0.0908534	G181	Astr	without
ENSG00000100934.14	4.83592	G181	Gs	without
ENSG00000100934.14	7.62664	G181	Astr	without
ENSG00000258591.2	1.96717	G181	Gs	without
ENSG00000258591.2	0.275007	G181	Astr	without
ENSG00000237775.1	0.0426443	G181	Gs	without
ENSG00000237775.1	0.0071955	G181	Astr	without
ENSG00000204580.13	9.01332	G181	Gs	without
ENSG00000204580.13	5.43771	G181	Astr	without
ENSG00000273749.4	5.52576	G181	Gs	without
ENSG00000273749.4	5.89524	G181	Astr	without
ENSG00000272501.1	1.93734	G181	Gs	without
ENSG00000272501.1	0.124328	G181	Astr	without
ENSG00000206344.7	2.05658	G181	Gs	without
ENSG00000206344.7	0.722466	G181	Astr	without
ENSG00000156411.9	8.02392	G181	Gs	without
ENSG00000156411.9	7.42398	G181	Astr	without
ENSG00000213315.5	0.613532	G181	Gs	without
ENSG00000213315.5	0.475085	G181	Astr	without
ENSG00000111846.17	2.81967	G181	Gs	without
ENSG00000111846.17	0.794936	G181	Astr	without
ENSG00000223791.1	1.15056	G181	Gs	without
ENSG00000223791.1	0.117695	G181	Astr	without
ENSG00000170142.11	6.99266	G181	Gs	without
ENSG00000170142.11	6.70608	G181	Astr	without
ENSG00000204622.11	0.15056	G181	Gs	without
ENSG00000204622.11	3.23879	G181	Astr	without
ENSG00000237669.1	2.36737	G181	Gs	without
ENSG00000237669.1	0.160275	G181	Astr	without
ENSG00000137434.11	2.44361	G181	Gs	without
ENSG00000137434.11	0.797013	G181	Astr	without
ENSG00000111845.4	4.66619	G181	Gs	without
ENSG00000111845.4	4.55566	G181	Astr	without
ENSG00000204592.8	6.80323	G181	Gs	without
ENSG00000204592.8	7.30599	G181	Astr	without
ENSG00000112139.15	2.85798	G181	Gs	without
ENSG00000112139.15	4.18804	G181	Astr	without
ENSG00000112175.7	0.485427	G181	Gs	without
ENSG00000112175.7	0.627607	G181	Astr	without
ENSG00000112039.4	4.17632	G181	Gs	without
ENSG00000112039.4	1.29278	G181	Astr	without
ENSG00000213780.10	5.51948	G181	Gs	without
ENSG00000213780.10	4.47379	G181	Astr	without
ENSG00000137411.17	5.09297	G181	Gs	without
ENSG00000137411.17	3.14119	G181	Astr	without
ENSG00000198807.12	1.47508	G181	Gs	without
ENSG00000198807.12	1.58616	G181	Astr	without
ENSG00000258920.1	1.67807	G181	Gs	without
ENSG00000258920.1	1.10601	G181	Astr	without
ENSG00000165929.12	1.36177	G181	Gs	without
ENSG00000165929.12	0.160275	G181	Astr	without
ENSG00000183484.11	0.0565835	G181	Gs	without
ENSG00000183484.11	0.238787	G181	Astr	without
ENSG00000124574.14	3.94673	G181	Gs	without
ENSG00000124574.14	4.37347	G181	Astr	without
ENSG00000179163.11	3.81044	G181	Gs	without
ENSG00000179163.11	4.27984	G181	Astr	without
ENSG00000279495.1	0.773996	G181	Gs	without
ENSG00000279495.1	0.863938	G181	Astr	without
ENSG00000117318.8	6.28891	G181	Gs	without
ENSG00000117318.8	8.75471	G181	Astr	without
ENSG00000024048.10	2.5008	G181	Gs	without
ENSG00000024048.10	3.71425	G181	Astr	without
ENSG00000204560.9	5.00225	G181	Gs	without
ENSG00000204560.9	4.46369	G181	Astr	without
ENSG00000146072.6	6.60896	G181	Gs	without
ENSG00000146072.6	4.41785	G181	Astr	without
ENSG00000119698.11	2.7845	G181	Gs	without
ENSG00000119698.11	0.378512	G181	Astr	without
ENSG00000008196.12	1.54102	G181	Gs	without
ENSG00000008196.12	0.0071955	G181	Astr	without
ENSG00000178567.7	3.62527	G181	Gs	without
ENSG00000178567.7	4.28244	G181	Astr	without
ENSG00000076242.14	3.92695	G181	Gs	without
ENSG00000076242.14	4.72356	G181	Astr	without
ENSG00000124571.17	4.65306	G181	Gs	without
ENSG00000124571.17	4.66107	G181	Astr	without
ENSG00000170734.11	4.25172	G181	Gs	without
ENSG00000170734.11	4.69335	G181	Astr	without
ENSG00000168631.12	0.0285692	G181	Gs	without
ENSG00000168631.12	0.0071955	G181	Astr	without
ENSG00000241370.5	6.31125	G181	Gs	without
ENSG00000241370.5	4.99345	G181	Astr	without
ENSG00000124198.8	4.47768	G318	Gs	without
ENSG00000124198.8	3.93711	G318	Astr	without
ENSG00000101132.9	5.95791	G318	Gs	without
ENSG00000101132.9	5.22168	G318	Astr	without
ENSG00000205710.3	0.933573	G318	Gs	without
ENSG00000205710.3	2.09845	G318	Astr	without
ENSG00000125863.19	4.57471	G318	Gs	without
ENSG00000125863.19	3.74497	G318	Astr	without
ENSG00000149346.14	1.69153	G318	Gs	without
ENSG00000149346.14	1.13258	G318	Astr	without
ENSG00000101400.5	4.18903	G318	Gs	without
ENSG00000101400.5	3.4545	G318	Astr	without
ENSG00000189308.10	3.21412	G318	Gs	without
ENSG00000189308.10	2.59753	G318	Astr	without
ENSG00000135506.15	11.7536	G318	Gs	without
ENSG00000135506.15	8.1238	G318	Astr	without
ENSG00000064787.13	0.495695	G318	Gs	without
ENSG00000064787.13	0.157044	G318	Astr	without
ENSG00000170921.15	2.84197	G318	Gs	without
ENSG00000170921.15	4.13175	G318	Astr	without
ENSG00000005700.14	4.29939	G318	Gs	without
ENSG00000005700.14	5.27249	G318	Astr	without
ENSG00000129197.14	5.50176	G318	Gs	without
ENSG00000129197.14	4.7097	G318	Astr	without
ENSG00000258325.2	1.91073	G318	Gs	without
ENSG00000258325.2	0.41684	G318	Astr	without
ENSG00000111203.12	4.63052	G318	Gs	without
ENSG00000111203.12	4.41532	G318	Astr	without
ENSG00000147113.16	0.0285692	G318	Gs	without
ENSG00000147113.16	0.0107798	G318	Astr	without
ENSG00000132382.14	5.94087	G318	Gs	without
ENSG00000132382.14	5.26003	G318	Astr	without
ENSG00000167741.10	0.773996	G318	Gs	without
ENSG00000167741.10	0.0107798	G318	Astr	without
ENSG00000179094.15	3.07211	G318	Gs	without
ENSG00000179094.15	4.03518	G318	Astr	without
ENSG00000220205.8	4.76765	G318	Gs	without
ENSG00000220205.8	5.24051	G318	Astr	without
ENSG00000170049.9	1.60407	G318	Gs	without
ENSG00000170049.9	1.88264	G318	Astr	without
ENSG00000170043.11	6.74833	G318	Gs	without
ENSG00000170043.11	7.15659	G318	Astr	without
ENSG00000170037.13	3.92979	G318	Gs	without
ENSG00000170037.13	4.90087	G318	Astr	without
ENSG00000256030.1	0.594549	G318	Gs	without
ENSG00000256030.1	0.333424	G318	Astr	without
ENSG00000004478.7	6.55735	G318	Gs	without
ENSG00000004478.7	5.31777	G318	Astr	without
ENSG00000141179.13	3.06867	G318	Gs	without
ENSG00000141179.13	3.16631	G318	Astr	without
ENSG00000183914.14	0.62293	G318	Gs	without
ENSG00000183914.14	0.00360224	G318	Astr	without
ENSG00000111110.11	2.86592	G318	Gs	without
ENSG00000111110.11	1.56925	G318	Astr	without
ENSG00000182197.11	4.73227	G318	Gs	without
ENSG00000182197.11	7.44319	G318	Astr	without
ENSG00000196368.4	3.82069	G318	Gs	without
ENSG00000196368.4	3.19928	G318	Astr	without
ENSG00000159640.15	1.25096	G318	Gs	without
ENSG00000159640.15	2.33128	G318	Astr	without
ENSG00000179029.14	4.60881	G318	Gs	without
ENSG00000179029.14	3.38612	G318	Astr	without
ENSG00000161920.9	5.01569	G318	Gs	without
ENSG00000161920.9	4.26078	G318	Astr	without
ENSG00000161921.14	3.74201	G318	Gs	without
ENSG00000161921.14	2.1643	G318	Astr	without
ENSG00000141497.13	0.111031	G318	Gs	without
ENSG00000141497.13	0.41684	G318	Astr	without
ENSG00000281468.1	3.11103	G318	Gs	without
ENSG00000281468.1	0.89724	G318	Astr	without
ENSG00000267264.1	1.67356	G318	Gs	without
ENSG00000267264.1	0.179511	G318	Astr	without
ENSG00000141456.14	5.49442	G318	Gs	without
ENSG00000141456.14	3.89554	G318	Astr	without
ENSG00000141480.17	4.43162	G318	Gs	without
ENSG00000141480.17	2.47573	G318	Astr	without
ENSG00000142507.9	8.27422	G318	Gs	without
ENSG00000142507.9	7.24346	G318	Astr	without
ENSG00000084676.15	2.97453	G318	Gs	without
ENSG00000084676.15	3.64039	G318	Astr	without
ENSG00000106829.18	3.24489	G318	Gs	without
ENSG00000106829.18	5.1177	G318	Astr	without
ENSG00000141505.11	0.739848	G318	Gs	without
ENSG00000141505.11	1.0054	G318	Astr	without
ENSG00000078699.21	2.37016	G318	Gs	without
ENSG00000078699.21	2.69766	G318	Astr	without
ENSG00000006047.12	1.0635	G318	Gs	without
ENSG00000006047.12	0.153805	G318	Astr	without
ENSG00000070540.12	4.64904	G318	Gs	without
ENSG00000070540.12	6.66864	G318	Astr	without
ENSG00000124228.14	6.12846	G318	Gs	without
ENSG00000124228.14	4.98584	G318	Astr	without
ENSG00000161800.12	6.43012	G318	Gs	without
ENSG00000161800.12	3.95024	G318	Astr	without
ENSG00000179148.9	0.226509	G318	Gs	without
ENSG00000179148.9	0.0703893	G318	Astr	without
ENSG00000179111.8	2.31904	G318	Gs	without
ENSG00000179111.8	0.173127	G318	Astr	without
ENSG00000132522.15	6.42543	G318	Gs	without
ENSG00000132522.15	5.4851	G318	Astr	without
ENSG00000215041.9	4.46009	G318	Gs	without
ENSG00000215041.9	4.25663	G318	Astr	without
ENSG00000173085.14	4.05311	G318	Gs	without
ENSG00000173085.14	3.39094	G318	Astr	without
ENSG00000089558.8	0.189034	G318	Gs	without
ENSG00000089558.8	0.0071955	G318	Astr	without
ENSG00000167925.15	5.38922	G318	Gs	without
ENSG00000167925.15	2.32625	G318	Astr	without
ENSG00000072818.11	0.485427	G318	Gs	without
ENSG00000072818.11	1.58856	G318	Astr	without
ENSG00000213859.5	3.28983	G318	Gs	without
ENSG00000213859.5	4.73335	G318	Astr	without
ENSG00000122696.13	3.32048	G318	Gs	without
ENSG00000122696.13	3.4957	G318	Astr	without
ENSG00000026559.13	4.01703	G318	Gs	without
ENSG00000026559.13	6.02092	G318	Astr	without
ENSG00000068137.14	4.70099	G318	Gs	without
ENSG00000068137.14	3.96671	G318	Astr	without
ENSG00000184451.5	1.63691	G318	Gs	without
ENSG00000184451.5	0.62527	G318	Astr	without
ENSG00000108797.11	5.34731	G318	Gs	without
ENSG00000108797.11	4.73512	G318	Astr	without
ENSG00000138674.16	7.37234	G318	Gs	without
ENSG00000138674.16	8.69173	G318	Astr	without
ENSG00000251022.6	5.63052	G318	Gs	without
ENSG00000251022.6	4.86109	G318	Astr	without
ENSG00000168152.12	2.44361	G318	Gs	without
ENSG00000168152.12	1.47249	G318	Astr	without
ENSG00000184924.5	5.06609	G318	Gs	without
ENSG00000184924.5	5.53084	G318	Astr	without
ENSG00000138092.10	5.28392	G318	Gs	without
ENSG00000138092.10	3.66619	G318	Astr	without
ENSG00000271936.1	2.38128	G318	Gs	without
ENSG00000271936.1	0.939227	G318	Astr	without
ENSG00000049167.14	3.14405	G318	Gs	without
ENSG00000049167.14	3.52826	G318	Astr	without
ENSG00000164182.10	6.14282	G318	Gs	without
ENSG00000164182.10	5.96751	G318	Astr	without
ENSG00000285564.1	0.0976108	G318	Gs	without
ENSG00000285564.1	0.00360224	G318	Astr	without
ENSG00000101294.17	8.69853	G318	Gs	without
ENSG00000101294.17	7.94246	G318	Astr	without
ENSG00000261824.6	5.60407	G318	Gs	without
ENSG00000261824.6	2.63807	G318	Astr	without
ENSG00000267575.6	5.61912	G318	Gs	without
ENSG00000267575.6	1.89045	G318	Astr	without
ENSG00000196544.7	3.41954	G318	Gs	without
ENSG00000196544.7	2.42223	G318	Astr	without
ENSG00000279152.1	2.22342	G318	Gs	without
ENSG00000279152.1	0.0942361	G318	Astr	without
ENSG00000132507.17	9.36838	G318	Gs	without
ENSG00000132507.17	9.11577	G318	Astr	without
ENSG00000170004.16	4.82171	G318	Gs	without
ENSG00000170004.16	6.17757	G318	Astr	without
ENSG00000124243.17	3.81352	G318	Gs	without
ENSG00000124243.17	4.07703	G318	Astr	without
ENSG00000177602.5	3.34625	G318	Gs	without
ENSG00000177602.5	0.987321	G318	Astr	without
ENSG00000285723.1	4.16912	G318	Gs	without
ENSG00000285723.1	5.52998	G318	Astr	without
ENSG00000177570.14	1.77821	G318	Gs	without
ENSG00000177570.14	0.121015	G318	Astr	without
ENSG00000115137.11	2.56071	G318	Gs	without
ENSG00000115137.11	1.7137	G318	Astr	without
ENSG00000224165.5	0.443607	G318	Gs	without
ENSG00000224165.5	1.04089	G318	Astr	without
ENSG00000189350.12	0.263034	G318	Gs	without
ENSG00000189350.12	0.370164	G318	Astr	without
ENSG00000122824.10	3.29866	G318	Gs	without
ENSG00000122824.10	1.54102	G318	Astr	without
ENSG00000182224.11	3.20945	G318	Gs	without
ENSG00000182224.11	3.48864	G318	Astr	without
ENSG00000280046.1	0.678072	G318	Gs	without
ENSG00000280046.1	0.295723	G318	Astr	without
ENSG00000253719.3	5.10685	G318	Gs	without
ENSG00000253719.3	4.26978	G318	Astr	without
ENSG00000164244.20	6.01903	G318	Gs	without
ENSG00000164244.20	6.69707	G318	Astr	without
ENSG00000141503.15	5.40122	G318	Gs	without
ENSG00000141503.15	5.06598	G318	Astr	without
ENSG00000068120.14	5.66704	G318	Gs	without
ENSG00000068120.14	4.82579	G318	Astr	without
ENSG00000108788.11	5.63372	G318	Gs	without
ENSG00000108788.11	5.3672	G318	Astr	without
ENSG00000221869.4	7.45475	G318	Gs	without
ENSG00000221869.4	4.72778	G318	Astr	without
ENSG00000087586.17	5.50843	G318	Gs	without
ENSG00000087586.17	3.65992	G318	Astr	without
ENSG00000101138.11	4.82782	G318	Gs	without
ENSG00000101138.11	4.51254	G318	Astr	without
ENSG00000250899.3	1.58015	G318	Gs	without
ENSG00000250899.3	2.03034	G318	Astr	without
ENSG00000180817.11	6.15076	G318	Gs	without
[truncated: 2,487 more rows]

## Sheet: MainFig2h
geneSymbol	log2(tpm+1)	sample	type
RAPH1	4.18031	G402R	G402R-G148
RAPH1	2.45681	G148	G402R-G148
CYP20A1	3.49953	G402R	G402R-G148
CYP20A1	2.7137	G148	G402R-G148
Z94721.3	0.575312	G402R	G402R-G148
Z94721.3	0.757023	G148	G402R-G148
ABI2	5.72274	G402R	G402R-G148
ABI2	5.96901	G148	G402R-G148
ZDHHC22	5.74147	G402R	G402R-G148
ZDHHC22	0.378512	G148	G402R-G148
ZNF552	2.84398	G402R	G402R-G148
ZNF552	2.46467	G148	G402R-G148
TMEM237	5.17113	G402R	G402R-G148
TMEM237	5.03518	G148	G402R-G148
AL008729.2	1.1635	G402R	G402R-G148
AL008729.2	0.863938	G148	G402R-G148
CKS2	5.39609	G402R	G402R-G148
CKS2	8.56026	G148	G402R-G148
ZNF587B	3.2765	G402R	G402R-G148
ZNF587B	2.68032	G148	G402R-G148
TRAK2	4.89869	G402R	G402R-G148
TRAK2	3.5373	G148	G402R-G148
SPATS2L	4.1811	G402R	G402R-G148
SPATS2L	3.79805	G148	G402R-G148
TMED5	5.33163	G402R	G402R-G148
TMED5	5.61294	G148	G402R-G148
AL049796.1	1.70044	G402R	G402R-G148
AL049796.1	0.0565835	G148	G402R-G148
GSTZ1	4.49185	G402R	G402R-G148
GSTZ1	4.86592	G148	G402R-G148
Z94721.2	0.443607	G402R	G402R-G148
Z94721.2	0.31034	G148	G402R-G148
CCDC18	4.02857	G402R	G402R-G148
CCDC18	3.16672	G148	G402R-G148
SPIN1	5.03474	G402R	G402R-G148
SPIN1	4.56194	G148	G402R-G148
HLA-F	3.1375	G402R	G402R-G148
HLA-F	3.33342	G148	G402R-G148
TBC1D7	4.86888	G402R	G402R-G148
TBC1D7	4.73227	G148	G402R-G148
AP000229.1	0.536053	G402R	G402R-G148
AP000229.1	0.411426	G148	G402R-G148
ZNF417	3.94767	G402R	G402R-G148
ZNF417	3.58015	G148	G402R-G148
ZSCAN1	3.31615	G402R	G402R-G148
ZSCAN1	1.45943	G148	G402R-G148
ZNF568	3.95699	G402R	G402R-G148
ZNF568	2.85798	G148	G402R-G148
BCAR3	1.36737	G402R	G402R-G148
BCAR3	2.23266	G148	G402R-G148
APP	10.1604	G402R	G402R-G148
APP	9.01162	G148	G402R-G148
AL671277.2	1.70044	G402R	G402R-G148
AL671277.2	1.54597	G148	G402R-G148
MTF2	4.61235	G402R	G402R-G148
MTF2	4.32481	G148	G402R-G148
UTP3	5.02724	G402R	G402R-G148
UTP3	5.22651	G148	G402R-G148
HLA-J	0.389567	G402R	G402R-G148
HLA-J	0.238787	G148	G402R-G148
AL353748.2	0.422233	G402R	G402R-G148
AL353748.2	0.695994	G148	G402R-G148
LINC02289	0.0703893	G402R	G402R-G148
LINC02289	0.0565835	G148	G402R-G148
AC090152.1	0.124328	G402R	G402R-G148
AC090152.1	2.67807	G148	G402R-G148
ZNF814	5.1643	G402R	G402R-G148
ZNF814	4.1152	G148	G402R-G148
RALYL	3.06867	G402R	G402R-G148
RALYL	0.275007	G148	G402R-G148
SHC3	4.61412	G402R	G402R-G148
SHC3	4.06953	G148	G402R-G148
SNTG1	3.0036	G402R	G402R-G148
SNTG1	1.37851	G148	G402R-G148
ONECUT1	0.895303	G402R	G402R-G148
ONECUT1	0.475085	G148	G402R-G148
FGF9	1.60881	G402R	G402R-G148
FGF9	2.22959	G148	G402R-G148
CIPC	5.16269	G402R	G402R-G148
CIPC	3.79597	G148	G402R-G148
AC010522.1	3.30889	G402R	G402R-G148
AC010522.1	2.99639	G148	G402R-G148
POMT2	5.23228	G402R	G402R-G148
POMT2	4.24336	G148	G402R-G148
SEC61G	12.9959	G402R	G402R-G148
SEC61G	8.22685	G148	G402R-G148
ZNF829	2.41143	G402R	G402R-G148
ZNF829	2.23573	G148	G402R-G148
FGFR1OP	3.94205	G402R	G402R-G148
FGFR1OP	3.49825	G148	G402R-G148
TOX	0.0285692	G402R	G402R-G148
TOX	3.95699	G148	G402R-G148
DDIT3	5.50176	G402R	G148-G402R
DDIT3	9.26885	G148	G148-G402R
AGAP2	5.10476	G402R	G148-G402R
AGAP2	8.80748	G148	G148-G402R
MBD6	4.53667	G402R	G148-G402R
MBD6	8.76961	G148	G148-G402R
AVIL	2.26903	G402R	G148-G402R
AVIL	4.93168	G148	G148-G402R
PVT1	5.21762	G402R	G148-G402R
PVT1	4.05658	G148	G148-G402R
SLC26A10	4.65535	G402R	G148-G402R
SLC26A10	7.14822	G148	G148-G402R
THAP2	3.42626	G402R	G148-G402R
THAP2	6.32679	G148	G148-G402R
R3HDM2	5.40565	G402R	G148-G402R
R3HDM2	3.99005	G148	G148-G402R
PTPRR	0.176323	G402R	G148-G402R
PTPRR	1.1375	G148	G148-G402R
AC025165.5	2.33914	G402R	G148-G402R
AC025165.5	4.78712	G148	G148-G402R
NR2F1	5.29756	G402R	G148-G402R
NR2F1	5.29389	G148	G148-G402R
TSFM	6.1014	G402R	G148-G402R
TSFM	9.96531	G148	G148-G402R
ARHGEF25	6.08449	G402R	G148-G402R
ARHGEF25	8.58793	G148	G148-G402R
ZC3HC1	4.43095	G402R	G148-G402R
ZC3HC1	4.98185	G148	G148-G402R
ARHGAP9	0.823749	G402R	G148-G402R
ARHGAP9	6.39455	G148	G148-G402R
ELAVL2	0.389567	G402R	G148-G402R
ELAVL2	3.0993	G148	G148-G402R
NUP188	5.08916	G402R	G148-G402R
NUP188	5.73037	G148	G148-G402R
AC025165.3	3.20789	G402R	G148-G402R
AC025165.3	5.46891	G148	G148-G402R
KMT2D	4.84549	G402R	G148-G402R
KMT2D	5.33878	G148	G148-G402R
AC025165.1	1.91839	G402R	G148-G402R
AC025165.1	4.45681	G148	G148-G402R
CRYM	1.1375	G402R	G148-G402R
CRYM	0.879706	G148	G148-G402R
AC083805.1	0.485427	G402R	G148-G402R
AC083805.1	1.95606	G148	G148-G402R
DOLPP1	4.60348	G402R	G148-G402R
DOLPP1	4.88264	G148	G148-G402R
CCNB2	5.06437	G402R	G148-G402R
CCNB2	6.60792	G148	G148-G402R
SELENOP	7.00551	G402R	G148-G402R
SELENOP	1.23879	G148	G148-G402R
OXCT1	6.12143	G402R	G148-G402R
OXCT1	6.07039	G148	G148-G402R
CDK4	7.63677	G402R	G148-G402R
CDK4	11.4055	G148	G148-G402R
KIF5A	2.91265	G402R	G148-G402R
KIF5A	6.98607	G148	G148-G402R
AC083805.3	1.20789	G402R	G148-G402R
AC083805.3	3.43429	G148	G148-G402R
SLTM	6.43746	G402R	G148-G402R
SLTM	6.04483	G148	G148-G402R
NR2F1-AS1	4.09508	G402R	G148-G402R
NR2F1-AS1	3.60644	G148	G148-G402R
PIP4K2C	4.72792	G402R	G148-G402R
PIP4K2C	8.596	G148	G148-G402R
AC084033.3	5.38232	G402R	G148-G402R
AC084033.3	8.30529	G148	G148-G402R
ATP23	1.87971	G402R	G148-G402R
ATP23	6.54288	G148	G148-G402R
NUDT12	4.04089	G402R	G148-G402R
NUDT12	4.71699	G148	G148-G402R
AC083805.2	0.275007	G402R	G148-G402R
AC083805.2	5.07253	G148	G148-G402R
SRSF4	6.85312	G402R	G148-G402R
SRSF4	6.42425	G148	G148-G402R
DTX3	6.75582	G402R	G148-G402R
DTX3	9.60861	G148	G148-G402R
GLI1	0.887525	G402R	G148-G402R
GLI1	6.46581	G148	G148-G402R
MYC	5.31433	G402R	G148-G402R
MYC	11.3699	G148	G148-G402R
CTDSP2	6.15987	G402R	G148-G402R
CTDSP2	10.1359	G148	G148-G402R
TMEM19	4.5435	G402R	G148-G402R
TMEM19	7.83194	G148	G148-G402R
OXCT1-AS1	3.3799	G402R	G148-G402R
OXCT1-AS1	0.823749	G148	G148-G402R
RHEBL1	1.55582	G402R	G148-G402R
RHEBL1	1.99277	G148	G148-G402R
DOLK	4.58436	G402R	G148-G402R
DOLK	4.28392	G148	G148-G402R
LGR5	1.16993	G402R	G148-G402R
LGR5	7.68783	G148	G148-G402R
GALNT10	3.21257	G402R	G148-G402R
GALNT10	2.14731	G148	G148-G402R
TROAP	5.34234	G402R	G148-G402R
TROAP	5.65249	G148	G148-G402R
OS9	7.72499	G402R	G148-G402R
OS9	9.27489	G148	G148-G402R
CCDC152	0.555816	G402R	G148-G402R
CCDC152	2.52105	G148	G148-G402R
PHKG1	2.76977	G402R	G148-G402R
PHKG1	2.23879	G148	G148-G402R
METTL1	4.5741	G402R	G148-G402R
METTL1	8.58729	G148	G148-G402R
AC025165.4	0.495695	G402R	G148-G402R
AC025165.4	3.45812	G148	G148-G402R
PTPRD-AS1	0.443607	G402R	G148-G402R
PTPRD-AS1	0.879706	G148	G148-G402R
MTMR1	4.49506	G402R	G148-G402R
MTMR1	4.45746	G148	G148-G402R
C1QL4	1.21412	G402R	G148-G402R
C1QL4	1.848	G148	G148-G402R
B4GALNT1	5.0237	G402R	G148-G402R
B4GALNT1	8.50779	G148	G148-G402R
PRPH	3.32048	G402R	G148-G402R
PRPH	1.32193	G148	G148-G402R
DNAJC22	3.28096	G402R	G148-G402R
DNAJC22	0.367371	G148	G148-G402R
MAMLD1	3.4957	G402R	G148-G402R
MAMLD1	1.14405	G148	G148-G402R
INHBC	0.226509	G402R	G148-G402R
INHBC	1.32769	G148	G148-G402R
TSPAN31	6.22014	G402R	G148-G402R
TSPAN31	7.35913	G148	G148-G402R
AGAP2-AS1	0.0840643	G402R	G148-G402R
AGAP2-AS1	6.21023	G148	G148-G402R
CYP27B1	2.66448	G402R	G148-G402R
CYP27B1	6.69056	G148	G148-G402R
KLHDC10	4.0036	G402R	G148-G402R
KLHDC10	2.32769	G148	G148-G402R
TMEM159	3.76765	G402R	G148-G402R
TMEM159	3.74739	G148	G148-G402R
EEF1AKMT3	3.23573	G402R	G148-G402R
EEF1AKMT3	5.97659	G148	G148-G402R
ZFC3H1	4.05137	G402R	G148-G402R
ZFC3H1	7.198	G148	G148-G402R
CRYM-AS1	0.298658	G402R	G148-G402R
CRYM-AS1	0.400538	G148	G148-G402R
MARS	8.17587	G402R	G148-G402R
MARS	10.479	G148	G148-G402R
PHYHD1	0.739848	G402R	G148-G402R
PHYHD1	0.333424	G148	G148-G402R
DCTN2	7.71273	G402R	G148-G402R
DCTN2	11.3367	G148	G148-G402R
SRSF5	8.2636	G402R	G148-G402R
SRSF5	7.35843	G148	G148-G402R
STAG2	6.15927	G402R	G148-G402R
STAG2	4.79129	G148	G148-G402R
TBC1D15	4.75435	G402R	G148-G402R
TBC1D15	3.49697	G148	G148-G402R
RAB21	5.32373	G402R	G148-G402R
RAB21	8.52184	G148	G148-G402R
KCNH3	1.08406	G402R	G148-G402R
KCNH3	0.765535	G148	G148-G402R
AC125611.4	0.432959	G402R	G148-G402R
AC125611.4	0.879706	G148	G148-G402R
45360	5.40599	G402R	G148-G402R
45360	8.25734	G148	G148-G402R

## Sheet: MainFig2i
geneSymbol	sample	log2(tpm+1)
HLA-J	G402R	0.389567
HLA-J	G28	0
HLA-J	G452P	0.263034
HLA-J	G351	0
HLA-J	G457	0.536053
HLA-J	G1	0.111031
HLA-J	G148	0.238787
HLA-J	G83	0
HLA-J	G452C	0.238787
HLA-J	G390	0.575312
HLA-J	G450	0.475085
HLA-J	G120	0.333424
HLA-J	G213	0.400538
HLA-J	G208	0
HLA-J	G412	0.545968
HLA-J	G62	0.0565835
HLA-J	G402	0.189034
HLA-J	G61	0.475085
HLA-J	G181	0.15056
HLA-J	G275R	0.298658
HLA-J	G323	0
HLA-J	G23	0.275007
HLA-J	G412R	0.344828
HLA-J	G171	0
HLA-J	G394	0
HLA-J	G318	0.163499
HLA-J	G163	0
HLA-J	G275	0.124328

## Sheet: MainFig2l
type	log2(tpm+1)
HLA-J_low	-0.075
HLA-J_low	0.001
HLA-J_low	0.007
HLA-J_low	0.006
HLA-J_low	0.08
HLA-J_low	0.085
HLA-J_low	-0.008
HLA-J_low	-0.54
HLA-J_low	-0.05
HLA-J_low	0.026
HLA-J_low	-0.359
HLA-J_low	0
HLA-J_low	0.04
HLA-J_low	0.022
HLA-J_low	-0.589
HLA-J_low	-0.007
HLA-J_low	0.106
HLA-J_low	0.075
HLA-J_low	0.033
HLA-J_low	-0.002
HLA-J_low	-0.207
HLA-J_low	0.007
HLA-J_low	0.085
HLA-J_low	-0.445
HLA-J_low	0.326
HLA-J_low	0.014
HLA-J_low	-0.28
HLA-J_low	0
HLA-J_low	0.754
HLA-J_low	0.002
HLA-J_low	-0.07
HLA-J_low	-0.237
HLA-J_low	-0.007
HLA-J_low	0.002
HLA-J_low	-0.344
HLA-J_low	-0.003
HLA-J_low	0.017
HLA-J_low	0.012
HLA-J_low	0.037
HLA-J_low	0
HLA-J_low	-0.029
HLA-J_low	-0.004
HLA-J_low	-0.015
HLA-J_low	-0.005
HLA-J_low	-0.035
HLA-J_low	0.001
HLA-J_low	0
HLA-J_low	-0.275
HLA-J_low	0.006
HLA-J_low	-0.022
HLA-J_low	0.007
HLA-J_low	-0.004
HLA-J_low	0
HLA-J_low	-0.06
HLA-J_low	0.006
HLA-J_low	-0.025
HLA-J_low	0.038
HLA-J_low	-0.012
HLA-J_low	-0.009
HLA-J_low	-0.006
HLA-J_low	0.069
HLA-J_low	0.002
HLA-J_low	-0.717
HLA-J_low	0.002
HLA-J_low	-0.003
HLA-J_low	-0.008
HLA-J_low	0.008
HLA-J_low	-0.096
HLA-J_low	-0.002
HLA-J_low	0.025
HLA-J_low	0.003
HLA-J_low	-0.483
HLA-J_low	0.004
HLA-J_low	-0.012
HLA-J_low	-0.001
HLA-J_low	-0.002
HLA-J_low	-0.009
HLA-J_low	-0.017
HLA-J_low	0.003
HLA-J_low	-0.007
HLA-J_high	-0.006
HLA-J_high	-0.014
HLA-J_high	-0.006
HLA-J_high	0
HLA-J_high	-0.005
HLA-J_high	-0.013
HLA-J_high	0
HLA-J_high	0.002
HLA-J_high	0.001
HLA-J_high	-0.405
HLA-J_high	-0.208
HLA-J_high	-0.037
HLA-J_high	-0.019
HLA-J_high	-0.024
HLA-J_high	0.029
HLA-J_high	0
HLA-J_high	0.007
HLA-J_high	0.552
HLA-J_high	0.012
HLA-J_high	-0.618
HLA-J_high	-0.007
HLA-J_high	-0.115
HLA-J_high	0
HLA-J_high	0
HLA-J_high	-0.001
HLA-J_high	0.004
HLA-J_high	-0.008
HLA-J_high	-0.019
HLA-J_high	0
HLA-J_high	-0.163
HLA-J_high	-0.011
HLA-J_high	-0.104
HLA-J_high	-0.014
HLA-J_high	-0.05
HLA-J_high	0
HLA-J_high	0.004
HLA-J_high	0.168
HLA-J_high	-0.006
HLA-J_high	0
HLA-J_high	0.015
HLA-J_high	0.019
HLA-J_high	-0.008
HLA-J_high	-0.006
HLA-J_high	-0.01
HLA-J_high	-0.016
HLA-J_high	-0.077
HLA-J_high	-0.011
HLA-J_high	-0.004
HLA-J_high	0
HLA-J_high	0.012
HLA-J_high	-0.003
HLA-J_high	0
HLA-J_high	-0.427
HLA-J_high	0.001
HLA-J_high	-0.31
HLA-J_high	-0.156
HLA-J_high	0.002
HLA-J_high	-0.005
HLA-J_high	0.015
HLA-J_high	-0.014
HLA-J_high	0
HLA-J_high	-0.001
HLA-J_high	-0.415
HLA-J_high	-0.004
HLA-J_high	0.003
HLA-J_high	0.252
HLA-J_high	-0.023
HLA-J_high	-0.028
HLA-J_high	-0.012
HLA-J_high	-0.086
HLA-J_high	0.076
HLA-J_high	-0.067
HLA-J_high	-0.015
HLA-J_high	0.053
HLA-J_high	-0.005
HLA-J_high	-0.026
HLA-J_high	0.002
HLA-J_high	-0.722
HLA-J_high	0
HLA-J_high	0.136

## Sheet: MainFig3b
geneSymbol	sample	log2(tpm+1)
IFIT1	G275R	7.24136
IFIT1	G275	7.15005
IFIT1	G450	5.90761
IFIT1	G402R	4.91121
IFIT1	G412R	4.80735
IFIT1	G402	4.70764
IFIT1	G452C	4.37643
IFIT1	G412	3.66221
IFIT1	G394	3.18428
IFIT1	G148	1.88362

## Sheet: MainFig3c
sample	EE	EP	PP	NN	sum	type
G275	7	13	5	60	70	neo
G275R	55	28	8	70	133	neo
G412R	6	26	38	391	442	neo
G402R	23	53	48	409	494	neo
G402	4	27	22	92	119	neo
G412	19	23	16	153	189	neo
G452C	0	0	5	34	39	neo
G394	14	48	33	135	191	neo
G148	216	263	91	287	559	neo
G450	24	62	58	256	343	neo
G275	60	109	119	337	522	nonneo
G275R	135	137	61	227	409	nonneo
G412R	90	259	216	1681	2032	nonneo
G402R	183	336	223	1168	1550	nonneo
G402	64	140	105	321	469	nonneo
G412	52	96	71	644	767	nonneo
G452C	6	23	16	80	108	nonneo
G394	169	386	285	818	1259	nonneo
G148	275	353	179	844	1244	nonneo
G450	105	289	265	1229	1586	nonneo

## Sheet: MainFig3d
geneID	sample	type1	chr1	loc1	loc2	log2(tpm+1)	type2	w/o CNV filtering
ENSG00000100580.7	G402R	neoloop	chr14	77370000	77385000	2.93357	--	with
ENSG00000100583.4	G402R	neoloop	chr14	77370000	77385000	1.29866	--	with
ENSG00000165555.9	G402R	neoloop	chr14	77410000	77425000	0.799087	--	with
ENSG00000177108.5	G402R	neoloop	chr14	77135000	77155000	5.74147	--	with
ENSG00000269883.1	G402R	neoloop	chr14	77135000	77155000	0.773996	--	with
ENSG00000171843.15	G402R	neoloop	chr9	20615000	20635000	3.84298	--	with
ENSG00000125266.7	G402R	neoloop	chr13	106525000	106545000	4.73064	--	with
ENSG00000198894.7	G402R	neoloop	chr14	77085000	77100000	5.16269	PP	with
ENSG00000158258.16	G402R	neoloop	chr3	139925000	139940000	0.422233	PP	with
ENSG00000123975.4	G402R	neoloop	chr9	89305000	89325000	5.39609	--	with
ENSG00000187742.14	G402R	neoloop	chr9	89305000	89325000	4.65421	--	with
ENSG00000145979.17	G402R	neoloop	chr6	13325000	13340000	4.86888	--	with
ENSG00000166004.14	G402R	neoloop	chr11	93650000	93665000	3.42895	PP	with
ENSG00000169856.8	G402R	neoloop	chr15	52775000	52795000	0.895303	PP	with
ENSG00000235974.1	G402R	neoloop	chr19	58015000	58030000	0.713696	PP	with
ENSG00000149716.12	G402R	neoloop	chr11	69665000	69680000	4.88947	PP	with
ENSG00000250031.1	G402R	neoloop	chr8	58425000	58450000	0.189034	--	with
ENSG00000158258.16	G402R	neoloop	chr3	139935000	139950000	0.422233	--	with
ENSG00000198846.5	G402R	neoloop	chr8	59105000	59125000	0.0285692	PP	with
ENSG00000167912.5	G402R	neoloop	chr8	59105000	59125000	0.124328	PP	with
ENSG00000149716.12	G402R	neoloop	chr11	69665000	69680000	4.88947	EP	with
ENSG00000020922.12	G402R	neoloop	chr11	94485000	94505000	3.47508	PP	with
ENSG00000168876.8	G402R	neoloop	chr11	94485000	94505000	3.57773	PP	with
ENSG00000106615.9	G402R	neoloop	chr7	151515000	151530000	6.42962	EP	with
ENSG00000233325.3	G402R	neoloop	chr13	21285000	21300000	2.30451	--	with
ENSG00000064012.21	G402R	neoloop	chr2	201225000	201245000	3.3505	--	with
ENSG00000239257.1	G402R	neoloop	chr6	29725000	29750000	0.422233	--	with
ENSG00000279606.1	G402R	neoloop	chr17	56470000	56485000	0.0426443	--	with
ENSG00000119004.15	G402R	neoloop	chr2	203230000	203245000	3.49953	PP	with
ENSG00000119004.15	G402R	neoloop	chr2	203230000	203245000	3.49953	--	with
ENSG00000166004.14	G402R	neoloop	chr11	93650000	93665000	3.42895	EP	with
ENSG00000235974.1	G402R	neoloop	chr19	58020000	58035000	0.713696	--	with
ENSG00000268660.1	G402R	neoloop	chr19	58025000	58050000	0.15056	--	with
ENSG00000155755.18	G402R	neoloop	chr2	201635000	201655000	5.17113	PP	with
ENSG00000148082.9	G402R	neoloop	chr9	89165000	89180000	4.61412	--	with
ENSG00000106723.16	G402R	neoloop	chr9	88380000	88395000	5.03474	--	with
ENSG00000275017.1	G402R	neoloop	chr9	88380000	88395000	0.422233	--	with
ENSG00000158258.16	G402R	neoloop	chr3	139935000	139950000	0.422233	EP	with
ENSG00000213090.2	G402R	neoloop	chr2	201395000	201415000	0.0840643	--	with
ENSG00000187260.15	G402R	neoloop	chr7	151405000	151420000	1.34483	PP	with
ENSG00000243836.5	G402R	neoloop	chr7	151405000	151420000	0.201634	PP	with
ENSG00000155755.18	G402R	neoloop	chr2	201635000	201650000	5.17113	--	with
ENSG00000215571.5	G402R	neoloop	chr13	21300000	21325000	0.0703893	PP	with
ENSG00000064012.21	G402R	neoloop	chr2	201230000	201245000	3.3505	EP	with
ENSG00000180776.15	G402R	neoloop	chr13	21445000	21460000	3.92695	PP	with
ENSG00000233325.3	G402R	neoloop	chr13	21295000	21315000	2.30451	PP	with
ENSG00000188352.12	G402R	neoloop	chr9	20645000	20665000	2.9982	--	with
ENSG00000253484.1	G402R	neoloop	chr8	49805000	49825000	0.555816	PP	with
ENSG00000134884.14	G402R	neoloop	chr13	106550000	106575000	6.98675	--	with
ENSG00000214391.3	G402R	neoloop	chr11	90275000	90295000	0.0703893	PP	with
ENSG00000119004.15	G402R	neoloop	chr2	203230000	203245000	3.49953	EP	with
ENSG00000267683.1	G402R	neoloop	chr19	28875000	28900000	0.389567	PP	with
ENSG00000229591.1	G402R	neoloop	chr7	152100000	152125000	0.226509	EP	with
ENSG00000215022.7	G402R	neoloop	chr6	13285000	13305000	0.15056	EP	with
ENSG00000272379.1	G402R	neoloop	chr6	13285000	13305000	1.1635	EP	with
ENSG00000229591.1	G402R	neoloop	chr7	152100000	152125000	0.226509	PP	with
ENSG00000215022.7	G402R	neoloop	chr6	13285000	13305000	0.15056	PP	with
ENSG00000272379.1	G402R	neoloop	chr6	13285000	13305000	1.1635	PP	with
ENSG00000115993.12	G402R	neoloop	chr2	201445000	201465000	4.89869	--	with
ENSG00000125266.7	G402R	neoloop	chr13	106525000	106545000	4.73064	PP	with
ENSG00000260583.1	G402R	neoloop	chr21	25575000	25600000	0.978196	--	with
ENSG00000155755.18	G402R	neoloop	chr2	201635000	201650000	5.17113	EP	with
ENSG00000250031.1	G402R	neoloop	chr8	58425000	58445000	0.189034	PP	with
ENSG00000285730.1	G402R	neoloop	chr6	166995000	167010000	0.575312	EP	with
ENSG00000213066.12	G402R	neoloop	chr6	166995000	167010000	3.94205	EP	with
ENSG00000272980.4	G402R	neoloop	chr6	166995000	167010000	0.443607	EP	with
ENSG00000204642.13	G402R	neoloop	chr6	29700000	29725000	3.1375	--	with
ENSG00000225864.1	G402R	neoloop	chr6	29700000	29725000	0.238787	--	with
ENSG00000285730.1	G402R	neoloop	chr6	166975000	167000000	0.575312	--	with
ENSG00000213066.12	G402R	neoloop	chr6	166975000	167000000	3.94205	--	with
ENSG00000272980.4	G402R	neoloop	chr6	166975000	167000000	0.443607	--	with
ENSG00000132465.10	G402R	neoloop	chr4	70675000	70700000	0.250962	EP	with
ENSG00000132467.3	G402R	neoloop	chr4	70675000	70700000	5.02724	EP	with
ENSG00000165548.10	G402R	neoloop	chr14	77100000	77125000	0.250962	--	with
ENSG00000285730.1	G402R	neoloop	chr6	166995000	167010000	0.575312	PP	with
ENSG00000213066.12	G402R	neoloop	chr6	166995000	167010000	3.94205	PP	with
ENSG00000272980.4	G402R	neoloop	chr6	166995000	167010000	0.443607	PP	with
ENSG00000114480.12	G402R	neoloop	chr3	81755000	81770000	3.97269	PP	with
ENSG00000166922.8	G452C	neoloop	chr15	32625000	32645000	4.76818	--	with
ENSG00000198682.12	G452C	neoloop	chr10	87645000	87660000	3.41007	PP	with
ENSG00000122122.9	G452C	neoloop	chrX	129770000	129785000	0.0426443	PP	with
ENSG00000188706.12	G452C	neoloop	chrX	129830000	129845000	4.27501	PP	with
ENSG00000120159.12	G452C	neoloop	chr9	26875000	26900000	3.52231	--	with
ENSG00000156697.12	G452C	neoloop	chrX	129900000	129915000	3.68145	PP	with
ENSG00000156697.12	G452C	neoloop	chrX	129905000	129920000	3.68145	--	with
ENSG00000007923.15	G402	neoloop	chr1	6690000	6705000	6.05745	--	with
ENSG00000119004.15	G402	neoloop	chr2	203225000	203250000	3.59932	PP	with
ENSG00000041988.15	G402	neoloop	chr1	6615000	6630000	4.851	PP	with
ENSG00000198912.10	G402	neoloop	chr1	3900000	3915000	4.12267	PP	with
ENSG00000236423.5	G402	neoloop	chr1	3900000	3915000	0.214125	PP	with
ENSG00000235974.1	G402	neoloop	chr19	58025000	58050000	0.163499	--	with
ENSG00000268660.1	G402	neoloop	chr19	58025000	58050000	0.0703893	--	with
ENSG00000235974.1	G402	neoloop	chr19	58015000	58035000	0.163499	PP	with
ENSG00000198894.7	G402	neoloop	chr14	77085000	77105000	4.72301	PP	with
ENSG00000177108.5	G402	neoloop	chr14	77125000	77145000	4.94626	PP	with
ENSG00000269883.1	G402	neoloop	chr14	77125000	77145000	0.604071	PP	with
ENSG00000271895.2	G402	neoloop	chr1	11020000	11035000	4.66789	--	with
ENSG00000269867.1	G402	neoloop	chr19	57865000	57885000	3.31034	PP	with
ENSG00000270804.1	G402	neoloop	chr19	57865000	57885000	4.0505	PP	with
ENSG00000198912.10	G402	neoloop	chr1	3900000	3915000	4.12267	EP	with
ENSG00000236423.5	G402	neoloop	chr1	3900000	3915000	0.214125	EP	with
ENSG00000165548.10	G402	neoloop	chr14	77100000	77125000	0.137504	--	with
ENSG00000064012.21	G402	neoloop	chr2	201225000	201250000	3.98094	PP	with
ENSG00000272542.1	G402	neoloop	chr13	102885000	102905000	0.176323	--	with
ENSG00000145428.14	G402	neoloop	chr4	153755000	153775000	1.94111	--	with
ENSG00000162413.16	G402	neoloop	chr1	6605000	6620000	4.20242	PP	with
ENSG00000116273.5	G402	neoloop	chr1	6605000	6620000	4.53481	PP	with
ENSG00000285730.1	G402	neoloop	chr6	166985000	167005000	0.176323	EP	with
ENSG00000213066.12	G402	neoloop	chr6	166985000	167005000	4.0197	EP	with
ENSG00000272980.4	G402	neoloop	chr6	166985000	167005000	0.464668	EP	with
ENSG00000026297.15	G402	neoloop	chr6	166950000	166975000	4.46336	--	with
ENSG00000064012.21	G402	neoloop	chr2	201225000	201250000	3.98094	EP	with
ENSG00000250878.3	G402	neoloop	chr13	102870000	102885000	0.124328	--	with
ENSG00000137776.16	G148	neoloop	chr15	58925000	58950000	6.04483	EP	with
ENSG00000131558.14	G148	neoloop	chr7	133235000	133255000	3.88264	--	with
ENSG00000128594.7	G148	neoloop	chr7	128025000	128040000	1.69599	--	with
ENSG00000135406.13	G148	neoloop	chr12	49275000	49300000	1.32193	--	with
ENSG00000135333.13	G148	neoloop	chr6	93400000	93425000	3.18428	--	with
ENSG00000128524.4	G148	neoloop	chr7	128850000	128875000	7.48196	--	with
ENSG00000272899.3	G148	neoloop	chr7	128850000	128875000	0.411426	--	with
ENSG00000135406.13	G148	neoloop	chr12	49275000	49300000	1.32193	PP	with
ENSG00000223573.7	G148	neoloop	chr19	5565000	5585000	0.748461	PP	with
ENSG00000233270.1	G148	neoloop	chr19	5565000	5585000	4.13175	PP	with
ENSG00000269699.6	G148	neoloop	chr19	56825000	56845000	0.815575	PP	with
ENSG00000198300.13	G148	neoloop	chr19	56825000	56845000	5.11145	PP	with
ENSG00000268654.1	G148	neoloop	chr19	56825000	56845000	1.12433	PP	with
ENSG00000258384.1	G148	neoloop	chr15	90950000	90975000	0.748461	EP	with
ENSG00000166965.12	G148	neoloop	chr15	90950000	90975000	2.9486	EP	with
ENSG00000258725.1	G148	neoloop	chr15	90950000	90975000	0.400538	EP	with
ENSG00000135406.13	G148	neoloop	chr12	49275000	49300000	1.32193	EP	with
ENSG00000112964.13	G148	neoloop	chr5	42410000	42425000	0.0285692	--	with
ENSG00000186897.4	G148	neoloop	chr12	49335000	49355000	1.848	PP	with
ENSG00000161791.13	G148	neoloop	chr12	49705000	49725000	2.75702	--	with
ENSG00000139644.12	G148	neoloop	chr12	49705000	49725000	8.00534	--	with
ENSG00000091732.16	G148	neoloop	chr7	130050000	130075000	4.98185	--	with
ENSG00000197021.8	G148	neoloop	chrX	149925000	149950000	4.31397	--	with
ENSG00000221866.9	G148	neoloop	chr7	132625000	132650000	0.321928	--	with
ENSG00000186897.4	G148	neoloop	chr12	49335000	49350000	1.848	--	with
ENSG00000167550.10	G148	neoloop	chr12	49065000	49085000	1.99277	PP	with
ENSG00000120948.17	G148	neoloop	chr1	11005000	11025000	7.87455	--	with
ENSG00000101972.18	G148	neoloop	chrX	123950000	123965000	4.79129	EP	with
ENSG00000124440.15	G148	neoloop	chr19	46285000	46305000	3.74093	EP	with
ENSG00000047410.13	G148	neoloop	chr1	186375000	186400000	4.94251	--	with
ENSG00000157181.15	G148	neoloop	chr1	186375000	186400000	4.08066	--	with
ENSG00000131558.14	G148	neoloop	chr7	133235000	133255000	3.88264	PP	with
ENSG00000108001.13	G148	neoloop	chr10	129955000	129975000	2.40871	--	with
ENSG00000258232.2	G148	neoloop	chr12	49265000	49285000	6.45763	PP	with
ENSG00000063601.16	G148	neoloop	chrX	150675000	150695000	4.45746	PP	with
ENSG00000137845.14	G148	neoloop	chr15	58745000	58760000	4.59156	EP	with
ENSG00000013619.13	G148	neoloop	chrX	150355000	150370000	1.14405	--	with
ENSG00000242261.1	G148	neoloop	chr7	128300000	128325000	2.28688	--	with
ENSG00000257964.1	G148	neoloop	chr12	49570000	49585000	0.275007	--	with
ENSG00000104814.12	G148	neoloop	chr19	38615000	38635000	1.8679	PP	with
ENSG00000178982.9	G148	neoloop	chr19	38615000	38635000	8.25001	PP	with
ENSG00000230581.2	G148	neoloop	chr9	6815000	6835000	0.0976108	--	with
ENSG00000186897.4	G148	neoloop	chr12	49325000	49345000	1.848	EP	with
ENSG00000242588.6	G148	neoloop	chr7	128555000	128575000	2.71809	--	with
ENSG00000167548.15	G148	neoloop	chr12	49050000	49075000	5.33878	PP	with
ENSG00000120549.17	G148	neoloop	chr10	23675000	23700000	0.464668	PP	with
ENSG00000063601.16	G148	neoloop	chrX	150680000	150695000	4.45746	--	with
ENSG00000237821.1	G148	neoloop	chr7	133150000	133175000	0.15056	--	with
ENSG00000124440.15	G148	neoloop	chr19	46285000	46305000	3.74093	PP	with
ENSG00000120549.17	G148	neoloop	chr10	23675000	23700000	0.464668	EP	with
ENSG00000137845.14	G148	neoloop	chr15	58745000	58760000	4.59156	PP	with
ENSG00000205744.9	G148	neoloop	chr19	6475000	6500000	0.495695	PP	with
ENSG00000147889.17	G148	neoloop	chr9	21975000	22000000	9.34992	--	with
ENSG00000240498.7	G148	neoloop	chr9	21975000	22000000	2.11103	--	with
ENSG00000157873.17	G148	neoloop	chr1	2550000	2565000	2.80323	--	with
ENSG00000101972.18	G148	neoloop	chrX	123955000	123970000	4.79129	--	with
ENSG00000091732.16	G148	neoloop	chr7	130050000	130075000	4.98185	PP	with
ENSG00000279587.1	G148	neoloop	chrX	117885000	117905000	0.31034	--	with
ENSG00000157450.15	G148	neoloop	chr15	58865000	58885000	4.10769	EP	with
ENSG00000223573.7	G148	neoloop	chr19	5565000	5585000	0.748461	EP	with
ENSG00000233270.1	G148	neoloop	chr19	5565000	5585000	4.13175	EP	with
ENSG00000258232.2	G148	neoloop	chr12	49265000	49285000	6.45763	--	with
ENSG00000157911.10	G148	neoloop	chr1	2405000	2425000	4.36317	--	with
ENSG00000270036.1	G148	neoloop	chr15	76340000	76355000	0.641546	--	with
ENSG00000167548.15	G148	neoloop	chr12	49050000	49075000	5.33878	EP	with
ENSG00000167550.10	G148	neoloop	chr12	49050000	49075000	1.99277	EP	with
ENSG00000225178.5	G148	neoloop	chr19	23815000	23835000	6.08534	PP	with
ENSG00000167548.15	G148	neoloop	chr12	49050000	49075000	5.33878	--	with
ENSG00000167550.10	G148	neoloop	chr12	49050000	49075000	1.99277	--	with
ENSG00000196547.14	G148	neoloop	chr15	90895000	90915000	5.28133	EP	with
ENSG00000130402.11	G148	neoloop	chr19	38625000	38650000	7.34616	--	with
ENSG00000137776.16	G148	neoloop	chr15	58925000	58950000	6.04483	PP	with
ENSG00000157450.15	G148	neoloop	chr15	58865000	58885000	4.10769	PP	with
ENSG00000279265.1	G148	neoloop	chr7	127350000	127375000	1.57046	PP	with
ENSG00000224138.1	G148	neoloop	chr7	127350000	127375000	1.01436	PP	with
ENSG00000280347.1	G148	neoloop	chr7	127350000	127375000	0.731183	PP	with
ENSG00000146842.16	G148	neoloop	chr7	130200000	130225000	3.58135	--	with
ENSG00000225178.5	G148	neoloop	chr19	23815000	23835000	6.08534	EP	with
ENSG00000243193.4	G148	neoloop	chr7	107125000	107150000	0.298658	--	with
ENSG00000280351.2	G275R	neoloop	chr17	80995000	81015000	1.50589	--	with
ENSG00000205981.7	G275R	neoloop	chr3	180975000	180995000	4.99232	EP	with
ENSG00000242808.8	G275R	neoloop	chr3	180975000	180995000	5.33414	EP	with
ENSG00000157036.12	G275R	neoloop	chr3	38495000	38515000	3.9279	EP	with
ENSG00000198682.12	G275R	neoloop	chr10	87650000	87665000	4.3512	PP	with
ENSG00000107796.13	G275R	neoloop	chr10	88975000	88995000	0.956057	--	with
ENSG00000026103.21	G275R	neoloop	chr10	88975000	88995000	1.09085	--	with
ENSG00000137812.19	G275R	neoloop	chr15	40585000	40605000	3.24489	--	with
ENSG00000245849.7	G275R	neoloop	chr15	40695000	40715000	2.4489	--	with
ENSG00000128891.15	G275R	neoloop	chr15	40565000	40585000	4.14323	--	with
ENSG00000166133.17	G275R	neoloop	chr15	40565000	40585000	3.65535	--	with
ENSG00000104142.10	G275R	neoloop	chr15	40875000	40900000	4.46989	--	with
ENSG00000278743.1	G275R	neoloop	chr12	25375000	25400000	0.321928	--	with
ENSG00000107796.13	G275R	neoloop	chr10	88980000	88995000	0.956057	PP	with
ENSG00000026103.21	G275R	neoloop	chr10	88980000	88995000	1.09085	PP	with
ENSG00000135655.15	G275R	neoloop	chr12	62255000	62275000	4.88411	--	with
ENSG00000078124.11	G412R	neoloop	chr11	76855000	76875000	3.85	--	with
ENSG00000145723.16	G412R	neoloop	chr5	103105000	103125000	2.3978	--	with
ENSG00000145725.19	G412R	neoloop	chr5	103105000	103125000	5.37608	--	with
ENSG00000127249.14	G412R	neoloop	chr3	193575000	193595000	3.1177	--	with
ENSG00000236297.1	G412R	neoloop	chr3	193575000	193595000	1.04264	--	with
ENSG00000198836.9	G412R	neoloop	chr3	193575000	193595000	5.49249	--	with
ENSG00000261578.1	G412R	neoloop	chr11	76795000	76810000	2.35896	EP	with
ENSG00000143502.14	G412R	neoloop	chr1	223355000	223370000	0.485427	--	with
ENSG00000244457.2	G412R	neoloop	chr1	236475000	236490000	0.111031	--	with
ENSG00000116984.12	G412R	neoloop	chr1	236795000	236810000	3.58616	--	with
ENSG00000164751.14	G412R	neoloop	chr8	77000000	77015000	5.71589	--	with
ENSG00000044459.14	G412R	neoloop	chr9	17120000	17135000	2.43296	PP	with
ENSG00000162631.18	G412R	neoloop	chr1	107135000	107155000	2.05658	--	with
ENSG00000273058.2	G412R	neoloop	chr1	236535000	236555000	2.37851	--	with
ENSG00000114279.13	G412R	neoloop	chr3	192755000	192770000	2.62994	--	with
ENSG00000181751.9	G412R	neoloop	chr5	103245000	103265000	3.89433	PP	with
ENSG00000156427.7	G412R	neoloop	chr5	171405000	171425000	0.321928	PP	with
ENSG00000261578.1	G412R	neoloop	chr11	76800000	76815000	2.35896	--	with
ENSG00000213590.2	G412R	neoloop	chr9	136925000	136950000	0.0840643	PP	with
ENSG00000260190.1	G412R	neoloop	chr9	136925000	136950000	0.15056	PP	with
ENSG00000159069.13	G412R	neoloop	chr9	136925000	136950000	6.19121	PP	with
ENSG00000176919.12	G412R	neoloop	chr9	136925000	136950000	1.5656	PP	with
ENSG00000184925.11	G412R	neoloop	chr9	136925000	136950000	0.356144	PP	with
ENSG00000156049.6	G412R	neoloop	chr9	77635000	77655000	0.0840643	PP	with
ENSG00000213213.13	G412R	neoloop	chr9	136775000	136800000	1.73552	--	with
ENSG00000273066.5	G412R	neoloop	chr9	136775000	136800000	2.54597	--	with
ENSG00000187554.12	G412R	neoloop	chr1	223125000	223150000	0.0285692	--	with
ENSG00000127249.14	G412R	neoloop	chr3	193575000	193595000	3.1177	EP	with
ENSG00000236297.1	G412R	neoloop	chr3	193575000	193595000	1.04264	EP	with
ENSG00000198836.9	G412R	neoloop	chr3	193575000	193595000	5.49249	EP	with
ENSG00000152430.17	G412R	neoloop	chr2	197775000	197800000	0.111031	--	with
ENSG00000135525.18	G412R	neoloop	chr6	136535000	136555000	0.31034	PP	with
ENSG00000272189.1	G412R	neoloop	chr6	136535000	136555000	0.344828	PP	with
ENSG00000137968.16	G412R	neoloop	chr1	75605000	75625000	0.0426443	PP	with
ENSG00000162631.18	G412R	neoloop	chr1	107125000	107145000	2.05658	PP	with
ENSG00000152192.7	G412R	neoloop	chr13	78590000	78605000	0.0143553	PP	with
ENSG00000174482.10	G412R	neoloop	chr9	28650000	28675000	0.0285692	--	with
ENSG00000145723.16	G412R	neoloop	chr5	103110000	103125000	2.3978	EP	with
ENSG00000145725.19	G412R	neoloop	chr5	103110000	103125000	5.37608	EP	with
ENSG00000152192.7	G412R	neoloop	chr13	78600000	78615000	0.0143553	--	with
ENSG00000117054.13	G412R	neoloop	chr1	75720000	75735000	6.01257	--	with
ENSG00000152430.17	G412R	neoloop	chr2	197775000	197800000	0.111031	EP	with
ENSG00000116977.18	G412R	neoloop	chr1	236510000	236525000	2.34767	--	with
ENSG00000273416.1	G412R	neoloop	chr1	235100000	235125000	0.454176	PP	with
ENSG00000224550.1	G412R	neoloop	chr1	107500000	107525000	2.43829	--	with
ENSG00000272542.1	G412R	neoloop	chr13	102885000	102905000	0.124328	--	with
ENSG00000214391.3	G412R	neoloop	chr11	90280000	90295000	0.0703893	PP	with
ENSG00000174482.10	G412R	neoloop	chr9	28665000	28680000	0.0285692	PP	with
ENSG00000156427.7	G412R	neoloop	chr5	171415000	171430000	0.321928	--	with
ENSG00000152192.7	G412R	neoloop	chr13	78585000	78605000	0.0143553	EP	with
ENSG00000197006.13	G412R	neoloop	chr16	21585000	21600000	7.03	--	with
ENSG00000188739.14	G412R	neoloop	chr1	235150000	235175000	6.09191	PP	with
ENSG00000166004.14	G412R	neoloop	chr11	93650000	93665000	3.78973	--	with
ENSG00000127249.14	G412R	neoloop	chr3	193575000	193600000	3.1177	PP	with
ENSG00000236297.1	G412R	neoloop	chr3	193575000	193600000	1.04264	PP	with
ENSG00000198836.9	G412R	neoloop	chr3	193575000	193600000	5.49249	PP	with
ENSG00000261596.2	G412R	neoloop	chr16	21625000	21640000	0.15056	--	with
ENSG00000244457.2	G412R	neoloop	chr1	236465000	236485000	0.111031	PP	with
ENSG00000273058.2	G412R	neoloop	chr1	236525000	236550000	2.37851	PP	with
ENSG00000166004.14	G412R	neoloop	chr11	93650000	93675000	3.78973	PP	with
ENSG00000116962.14	G412R	neoloop	chr1	236050000	236075000	3.71809	PP	with
ENSG00000261578.1	G412R	neoloop	chr11	76795000	76810000	2.35896	PP	with
ENSG00000273058.2	G412R	neoloop	chr1	236525000	236550000	2.37851	EP	with
ENSG00000182752.9	G412R	neoloop	chr9	116145000	116165000	0.0703893	PP	with
ENSG00000131771.13	G412R	neoloop	chr17	39615000	39635000	2.34767	PP	with
ENSG00000197077.13	G412R	neoloop	chr22	24935000	24955000	1.96347	PP	with
ENSG00000119285.10	G412R	neoloop	chr1	236585000	236605000	3.67129	--	with
ENSG00000135525.18	G412R	neoloop	chr6	136540000	136555000	0.31034	--	with
ENSG00000272189.1	G412R	neoloop	chr6	136540000	136555000	0.344828	--	with
ENSG00000182752.9	G412R	neoloop	chr9	116145000	116160000	0.0703893	--	with
ENSG00000283982.1	G412R	neoloop	chr9	23655000	23675000	0.0143553	PP	with
ENSG00000162631.18	G412R	neoloop	chr1	107135000	107155000	2.05658	EP	with
ENSG00000131771.13	G412R	neoloop	chr17	39615000	39635000	2.34767	EP	with
ENSG00000283982.1	G412R	neoloop	chr9	23665000	23685000	0.0143553	--	with
ENSG00000162885.12	G412R	neoloop	chr1	235500000	235525000	4.30524	PP	with
ENSG00000170777.10	G412R	neoloop	chr9	6325000	6350000	0.0840643	--	with
ENSG00000270866.1	G412R	neoloop	chr8	76395000	76410000	3.61353	--	with
ENSG00000271167.1	G412R	neoloop	chr8	76395000	76410000	0.321928	--	with
ENSG00000152193.7	G412R	neoloop	chr13	78645000	78660000	3.89627	--	with
ENSG00000185988.13	G412	neoloop	chr19	1500000	1525000	0.641546	PP	with
ENSG00000235371.1	G412	neoloop	chr1	236095000	236115000	0.0426443	--	with
ENSG00000261596.2	G412	neoloop	chr16	21625000	21645000	0.432959	--	with
ENSG00000152430.17	G412	neoloop	chr2	197775000	197800000	0.0703893	--	with
ENSG00000164751.14	G412	neoloop	chr8	76995000	77010000	5.00585	--	with
ENSG00000135525.18	G412	neoloop	chr6	136535000	136555000	0.526069	PP	with
ENSG00000272189.1	G412	neoloop	chr6	136535000	136555000	0.226509	PP	with
ENSG00000116977.18	G412	neoloop	chr1	236500000	236525000	3.61235	EP	with
ENSG00000116977.18	G412	neoloop	chr1	236515000	236530000	3.61235	--	with
ENSG00000225489.6	G412	neoloop	chr9	6715000	6730000	0.782409	--	with
ENSG00000107077.18	G412	neoloop	chr9	6715000	6730000	2.88166	--	with
ENSG00000230325.1	G412	neoloop	chr1	236550000	236565000	1.81558	--	with
ENSG00000244457.2	G412	neoloop	chr1	236475000	236495000	0.0840643	--	with
ENSG00000273058.2	G412	neoloop	chr1	236525000	236545000	2.66903	--	with
ENSG00000135525.18	G412	neoloop	chr6	136540000	136555000	0.526069	--	with
ENSG00000272189.1	G412	neoloop	chr6	136540000	136555000	0.226509	--	with
ENSG00000170777.10	G412	neoloop	chr9	6325000	6345000	0.0840643	--	with
ENSG00000100416.13	G412	neoloop	chr22	46325000	46350000	6.82375	EP	with
ENSG00000116977.18	G412	neoloop	chr1	236500000	236525000	3.61235	PP	with
ENSG00000100416.13	G412	neoloop	chr22	46325000	46345000	6.82375	--	with
ENSG00000185988.13	G412	neoloop	chr19	1515000	1535000	0.641546	--	with
ENSG00000241749.4	G275	neoloop	chr12	65815000	65830000	2.04614	--	with
ENSG00000149948.13	G275	neoloop	chr12	65815000	65830000	4.47638	--	with
ENSG00000179148.9	G275	neoloop	chr17	8105000	8125000	0.0565835	EP	with
ENSG00000126217.20	G275	neoloop	chr13	112875000	112900000	3.50335	PP	with
ENSG00000197301.7	G275	neoloop	chr12	65875000	65890000	0.298658	--	with
ENSG00000104140.6	G275	neoloop	chr15	40870000	40885000	0.863938	--	with
ENSG00000174032.16	G275	neoloop	chr13	45400000	45425000	4.22188	EP	with
ENSG00000251015.1	G275	neoloop	chr13	45400000	45425000	0.189034	EP	with
ENSG00000256083.1	G275	neoloop	chr12	65945000	65965000	0.400538	--	with
ENSG00000179148.9	G275	neoloop	chr17	8105000	8125000	0.0565835	PP	with
ENSG00000135655.15	G275	neoloop	chr12	62250000	62275000	4.90929	--	with
ENSG00000102595.19	G275	neoloop	chr13	96045000	96065000	4.45418	--	with
ENSG00000197301.7	G275	neoloop	chr12	65875000	65895000	0.298658	PP	with
ENSG00000166908.17	G275	neoloop	chr12	57575000	57595000	5.2384	--	with
ENSG00000104142.10	G275	neoloop	chr15	40875000	40900000	4.14405	--	with
ENSG00000197301.7	G275	neoloop	chr12	65875000	65895000	0.298658	EP	with
ENSG00000005100.12	G275	neoloop	chr17	5455000	5470000	4.56316	EP	with
ENSG00000126217.20	G275	neoloop	chr13	112875000	112900000	3.50335	EP	with
ENSG00000128891.15	G275	neoloop	chr15	40560000	40575000	3.91073	--	with
ENSG00000166133.17	G275	neoloop	chr15	40560000	40575000	3.53232	--	with
ENSG00000174032.16	G275	neoloop	chr13	45400000	45425000	4.22188	PP	with
ENSG00000251015.1	G275	neoloop	chr13	45400000	45425000	0.189034	PP	with
ENSG00000072849.10	G275	neoloop	chr17	5475000	5495000	6.04832	PP	with
ENSG00000167842.15	G275	neoloop	chr17	5475000	5495000	4.38957	PP	with
ENSG00000140798.16	G450	neoloop	chr16	48155000	48170000	0.189034	PP	with
ENSG00000048707.15	G450	neoloop	chr1	12225000	12240000	2.70708	--	with
ENSG00000162438.11	G450	neoloop	chr1	15425000	15440000	0.0703893	--	with
ENSG00000229068.1	G450	neoloop	chr6	30455000	30475000	0.0976108	PP	with
ENSG00000171621.13	G450	neoloop	chr1	9285000	9300000	3.34341	--	with
ENSG00000159593.14	G450	neoloop	chr16	66850000	66875000	6.42626	PP	with
ENSG00000258122.1	G450	neoloop	chr16	66850000	66875000	0.831877	PP	with
ENSG00000237172.3	G450	neoloop	chr16	67150000	67175000	4.32048	--	with
ENSG00000102871.15	G450	neoloop	chr16	67150000	67175000	3.7939	--	with
ENSG00000135722.8	G450	neoloop	chr16	67150000	67175000	2.99095	--	with
ENSG00000265690.7	G450	neoloop	chr16	67150000	67175000	1.60881	--	with
ENSG00000102878.16	G450	neoloop	chr16	67150000	67175000	3.32193	--	with
ENSG00000140939.14	G450	neoloop	chr16	67150000	67175000	5.53605	--	with
ENSG00000171241.8	G450	neoloop	chr16	46615000	46630000	5.17073	--	with
ENSG00000261512.2	G450	neoloop	chr16	46615000	46630000	3.15381	--	with
ENSG00000259856.1	G450	neoloop	chr16	46615000	46630000	3.12102	--	with
ENSG00000137100.15	G450	neoloop	chr9	34615000	34635000	7.42341	PP	with
ENSG00000205143.2	G450	neoloop	chr9	34615000	34635000	0.378512	PP	with
ENSG00000171219.8	G450	neoloop	chr11	64830000	64845000	2.26604	--	with
ENSG00000198912.10	G450	neoloop	chr1	3900000	3925000	4.62761	EP	with
ENSG00000236423.5	G450	neoloop	chr1	3900000	3925000	0.565597	EP	with
ENSG00000069329.17	G450	neoloop	chr16	46675000	46700000	5.97154	--	with
ENSG00000091651.8	G450	neoloop	chr16	46675000	46700000	5.41177	--	with
ENSG00000116237.15	G450	neoloop	chr1	6235000	6250000	5.67723	PP	with
ENSG00000246379.7	G450	neoloop	chr16	56190000	56205000	0.226509	PP	with
ENSG00000087258.14	G450	neoloop	chr16	56190000	56205000	2.23573	PP	with
ENSG00000198912.10	G450	neoloop	chr1	3900000	3925000	4.62761	--	with
ENSG00000236423.5	G450	neoloop	chr1	3900000	3925000	0.565597	--	with
ENSG00000277639.2	G450	neoloop	chr16	53045000	53065000	0.464668	--	with
ENSG00000177200.17	G450	neoloop	chr16	53045000	53065000	3.72247	--	with
ENSG00000280416.1	G450	neoloop	chr16	66945000	66960000	1.25096	PP	with
ENSG00000171241.8	G450	neoloop	chr16	46620000	46635000	5.17073	PP	with
ENSG00000261512.2	G450	neoloop	chr16	46620000	46635000	3.15381	PP	with
ENSG00000259856.1	G450	neoloop	chr16	46620000	46635000	3.12102	PP	with
ENSG00000260465.1	G450	neoloop	chr16	66715000	66730000	0.443607	--	with
ENSG00000233535.1	G450	neoloop	chrX	13955000	13970000	0.389567	PP	with
ENSG00000159461.14	G450	neoloop	chr16	56425000	56450000	6.08598	PP	with
ENSG00000280416.1	G450	neoloop	chr16	66945000	66965000	1.25096	--	with
ENSG00000172828.12	G450	neoloop	chr16	66945000	66965000	0.0703893	--	with
ENSG00000125148.6	G450	neoloop	chr16	56600000	56625000	9.60968	PP	with
ENSG00000260549.1	G450	neoloop	chr16	56600000	56625000	2.76553	PP	with
ENSG00000183723.12	G450	neoloop	chr16	66695000	66710000	3.93546	--	with
ENSG00000122756.14	G450	neoloop	chr9	34585000	34605000	1.02148	EP	with
ENSG00000235092.5	G450	neoloop	chr2	8675000	8700000	0.333424	PP	with
ENSG00000115738.9	G450	neoloop	chr2	8675000	8700000	5.86493	PP	with
ENSG00000159593.14	G450	neoloop	chr16	66865000	66885000	6.42626	EP	with
ENSG00000172840.6	G450	neoloop	chr16	66865000	66885000	3.81352	EP	with
ENSG00000260695.1	G450	neoloop	chr16	65855000	65875000	0.0840643	--	with
ENSG00000285833.1	G450	neoloop	chr1	11500000	11525000	0.0976108	--	with
ENSG00000177508.11	G450	neoloop	chr16	54275000	54295000	2.31034	EP	with
ENSG00000283689.1	G450	neoloop	chr16	54275000	54295000	0.226509	EP	with
ENSG00000277559.1	G450	neoloop	chr16	54275000	54295000	0.226509	EP	with
ENSG00000122756.14	G450	neoloop	chr9	34585000	34605000	1.02148	PP	with
ENSG00000279541.1	G450	neoloop	chr19	57290000	57305000	0.713696	PP	with
ENSG00000268205.1	G450	neoloop	chr19	57290000	57305000	2.56316	PP	with
ENSG00000260465.1	G450	neoloop	chr16	66710000	66725000	0.443607	EP	with
ENSG00000261519.3	G450	neoloop	chr16	66525000	66550000	0.526069	EP	with
ENSG00000259918.1	G450	neoloop	chr16	47575000	47600000	0.831877	PP	with
ENSG00000092108.20	G450	neoloop	chr14	30600000	30625000	5.27947	PP	with
ENSG00000069812.11	G450	neoloop	chr1	6410000	6425000	0.31034	PP	with
ENSG00000187017.16	G450	neoloop	chr1	6410000	6425000	0.910733	PP	with
ENSG00000177508.11	G450	neoloop	chr16	54275000	54295000	2.31034	PP	with
ENSG00000283689.1	G450	neoloop	chr16	54275000	54295000	0.226509	PP	with
ENSG00000277559.1	G450	neoloop	chr16	54275000	54295000	0.226509	PP	with
ENSG00000225194.3	G450	neoloop	chr9	96025000	96050000	0.189034	--	with
ENSG00000121270.15	G450	neoloop	chr16	48235000	48255000	0.263034	--	with
ENSG00000102910.13	G450	neoloop	chr16	48235000	48255000	3.95977	--	with
ENSG00000100599.15	G450	neoloop	chr14	92500000	92525000	3.23266	--	with
ENSG00000140931.19	G450	neoloop	chr16	66600000	66615000	6.47298	PP	with
ENSG00000269699.6	G450	neoloop	chr19	56835000	56855000	0.799087	PP	with
ENSG00000198300.13	G450	neoloop	chr19	56835000	56855000	3.69599	PP	with
ENSG00000268654.1	G450	neoloop	chr19	56835000	56855000	0.263034	PP	with
ENSG00000049239.12	G450	neoloop	chr1	9225000	9240000	3.96717	EP	with
ENSG00000100079.6	G450	neoloop	chr22	37575000	37600000	2.80116	PP	with
ENSG00000171208.9	G450	neoloop	chr16	47135000	47155000	1.33342	--	with
ENSG00000165943.4	G450	neoloop	chr14	93175000	93200000	4.46467	PP	with
ENSG00000153485.5	G450	neoloop	chr14	93175000	93200000	4.48736	PP	with
ENSG00000009724.16	G450	neoloop	chr1	11035000	11050000	1.29278	PP	with
ENSG00000285629.1	G450	neoloop	chr1	6185000	6200000	3.26903	--	with
ENSG00000196123.12	G450	neoloop	chr16	67175000	67195000	4.94158	PP	with
ENSG00000179044.15	G450	neoloop	chr16	67175000	67195000	0.275007	PP	with
ENSG00000205250.8	G450	neoloop	chr16	67175000	67195000	6.15441	PP	with
ENSG00000237172.3	G450	neoloop	chr16	67145000	67165000	4.32048	PP	with
ENSG00000102871.15	G450	neoloop	chr16	67145000	67165000	3.7939	PP	with
ENSG00000135722.8	G450	neoloop	chr16	67145000	67165000	2.99095	PP	with
ENSG00000265690.7	G450	neoloop	chr16	67145000	67165000	1.60881	PP	with
ENSG00000102878.16	G450	neoloop	chr16	67145000	67165000	3.32193	PP	with
ENSG00000069345.11	G450	neoloop	chr16	46960000	46975000	5.62936	PP	with
ENSG00000279741.1	G450	neoloop	chr16	53385000	53405000	0.575312	--	with
ENSG00000049239.12	G450	neoloop	chr1	9225000	9240000	3.96717	PP	with
ENSG00000100079.6	G450	neoloop	chr22	37575000	37600000	2.80116	EP	with
ENSG00000261801.5	G450	neoloop	chr15	73925000	73945000	1.48027	PP	with
ENSG00000129038.15	G450	neoloop	chr15	73925000	73945000	5.30159	PP	with
ENSG00000135720.12	G450	neoloop	chr16	66735000	66755000	6.47265	PP	with
ENSG00000260558.2	G450	neoloop	chr16	66735000	66755000	0.111031	PP	with
ENSG00000246777.1	G450	neoloop	chr16	66735000	66755000	0.238787	PP	with
ENSG00000110047.17	G450	neoloop	chr11	64885000	64905000	6.44576	PP	with
ENSG00000116237.15	G450	neoloop	chr1	6230000	6245000	5.67723	--	with
ENSG00000225077.3	G450	neoloop	chr1	6230000	6245000	0.495695	--	with
ENSG00000171608.15	G450	neoloop	chr1	9650000	9675000	2.80735	PP	with
ENSG00000116251.10	G450	neoloop	chr1	6200000	6215000	8.6531	--	with
ENSG00000158286.12	G450	neoloop	chr1	6200000	6215000	0.485427	--	with
ENSG00000167005.13	G450	neoloop	chr16	56435000	56455000	6.79909	PP	with
ENSG00000087263.16	G450	neoloop	chr16	56435000	56455000	5.65564	PP	with
ENSG00000175206.10	G450	neoloop	chr1	11835000	11855000	0.201634	--	with
ENSG00000046647.13	G450	neoloop	chrX	14015000	14035000	4.37156	PP	with
ENSG00000260465.1	G450	neoloop	chr16	66710000	66725000	0.443607	PP	with
ENSG00000261519.3	G450	neoloop	chr16	66525000	66550000	0.526069	PP	with
ENSG00000269699.6	G450	neoloop	chr19	56825000	56845000	0.799087	--	with
ENSG00000198300.13	G450	neoloop	chr19	56825000	56845000	3.69599	--	with
ENSG00000268654.1	G450	neoloop	chr19	56825000	56845000	0.263034	--	with
ENSG00000159593.14	G450	neoloop	chr16	66855000	66875000	6.42626	--	with
ENSG00000260558.2	G450	neoloop	chr16	66725000	66750000	0.111031	EP	with
ENSG00000226849.1	G450	neoloop	chr1	11055000	11075000	0.454176	EP	with
ENSG00000171819.4	G450	neoloop	chr1	11175000	11200000	0.536053	PP	with
ENSG00000121270.15	G450	neoloop	chr16	48225000	48250000	0.263034	PP	with
ENSG00000102910.13	G450	neoloop	chr16	48225000	48250000	3.95977	PP	with
ENSG00000125148.6	G450	neoloop	chr16	56595000	56615000	9.60968	EP	with
ENSG00000166592.11	G450	neoloop	chr16	66925000	66945000	0.970854	--	with
ENSG00000166595.11	G450	neoloop	chr16	66925000	66945000	7.37295	--	with
ENSG00000172831.11	G450	neoloop	chr16	66925000	66945000	4.40667	--	with
ENSG00000167005.13	G450	neoloop	chr16	56445000	56465000	6.79909	--	with
ENSG00000087263.16	G450	neoloop	chr16	56445000	56465000	5.65564	--	with
ENSG00000226849.1	G450	neoloop	chr1	11055000	11075000	0.454176	PP	with
ENSG00000116691.10	G450	neoloop	chr1	12015000	12035000	5.30195	PP	with
ENSG00000272372.1	G450	neoloop	chr16	56335000	56355000	0.137504	PP	with
ENSG00000137100.15	G450	neoloop	chr9	34600000	34625000	7.42341	EP	with
ENSG00000046647.13	G450	neoloop	chrX	14015000	14035000	4.37156	EP	with
ENSG00000069345.11	G450	neoloop	chr16	46970000	46985000	5.62936	--	with
ENSG00000237424.1	G394	neoloop	chr1	47425000	47440000	2.62527	--	with
ENSG00000186564.5	G394	neoloop	chr1	47425000	47440000	0.731183	--	with
ENSG00000135541.20	G394	neoloop	chr6	135475000	135500000	3.23573	PP	with
ENSG00000231028.8	G394	neoloop	chr6	135475000	135500000	0.815575	PP	with
ENSG00000067596.11	G394	neoloop	chr17	43465000	43485000	4.81916	--	with
ENSG00000100280.16	G394	neoloop	chr22	29400000	29425000	6.03738	PP	with
ENSG00000242156.1	G394	neoloop	chr22	29400000	29425000	5.87455	PP	with
ENSG00000108306.12	G394	neoloop	chr17	39395000	39410000	2.59694	EP	with
ENSG00000266469.1	G394	neoloop	chr17	39395000	39410000	1.73985	EP	with
ENSG00000112031.15	G394	neoloop	chr6	153000000	153025000	4.24565	EP	with
ENSG00000067596.11	G394	neoloop	chr17	43475000	43490000	4.81916	PP	with
ENSG00000112031.15	G394	neoloop	chr6	153000000	153025000	4.24565	PP	with
ENSG00000161653.10	G394	neoloop	chr17	44000000	44015000	0.250962	EP	with
ENSG00000278619.4	G394	neoloop	chr17	36600000	36625000	2.72465	--	with
ENSG00000110876.9	G394	neoloop	chr12	108620000	108635000	1.36177	--	with
ENSG00000234616.8	G394	neoloop	chr8	142675000	142690000	3.849	EP	with
ENSG00000231181.1	G394	neoloop	chr1	9570000	9585000	0.62293	--	with
ENSG00000250571.6	G394	neoloop	chr8	143255000	143275000	4.76129	EP	with
ENSG00000256262.1	G394	neoloop	chr12	109050000	109075000	0.189034	PP	with
ENSG00000141639.11	G394	neoloop	chr18	50555000	50575000	4.0505	EP	with
ENSG00000231181.1	G394	neoloop	chr1	9565000	9580000	0.62293	PP	with
ENSG00000278535.4	G394	neoloop	chr17	36590000	36605000	3.51223	--	with
ENSG00000231181.1	G394	neoloop	chr1	9570000	9585000	0.62293	EP	with
ENSG00000177335.10	G394	neoloop	chr8	143025000	143050000	0.918386	PP	with
ENSG00000277268.1	G394	neoloop	chr17	36935000	36955000	0.124328	EP	with
ENSG00000273706.4	G394	neoloop	chr17	36935000	36955000	0.0703893	EP	with
ENSG00000275700.4	G394	neoloop	chr17	36935000	36955000	5.9404	EP	with
ENSG00000242860.3	G394	neoloop	chr1	62065000	62080000	1.8679	--	with
ENSG00000141639.11	G394	neoloop	chr18	50555000	50575000	4.0505	PP	with
ENSG00000161653.10	G394	neoloop	chr17	44000000	44015000	0.250962	PP	with
ENSG00000177335.10	G394	neoloop	chr8	143025000	143050000	0.918386	EP	with
ENSG00000138135.6	G394	neoloop	chr10	89205000	89225000	3.16993	--	with
ENSG00000238260.1	G394	neoloop	chr1	3620000	3635000	0.799087	PP	with
ENSG00000158109.14	G394	neoloop	chr1	3620000	3635000	3.60881	PP	with
ENSG00000255114.1	G394	neoloop	chr11	119040000	119055000	0.176323	EP	with
ENSG00000005961.18	G394	neoloop	chr17	44375000	44400000	0.978196	EP	with
ENSG00000116198.12	G394	neoloop	chr1	3850000	3865000	5.20516	PP	with
ENSG00000169598.15	G394	neoloop	chr1	3850000	3865000	3.08916	PP	with
ENSG00000171224.8	G394	neoloop	chr10	69630000	69645000	4.0027	PP	with
ENSG00000076706.16	G394	neoloop	chr11	119305000	119325000	3.41414	EP	with
ENSG00000112031.15	G394	neoloop	chr6	152995000	153015000	4.24565	--	with
ENSG00000085832.16	G394	neoloop	chr1	51515000	51535000	5.34234	PP	with
ENSG00000141639.11	G394	neoloop	chr18	50550000	50575000	4.0505	--	with
ENSG00000260179.1	G394	neoloop	chr1	1250000	1265000	0.367371	PP	with
ENSG00000138835.22	G394	neoloop	chr9	113425000	113450000	0.941106	--	with
ENSG00000227268.3	G394	neoloop	chr10	87845000	87865000	0.389567	EP	with
ENSG00000171862.10	G394	neoloop	chr10	87845000	87865000	3.33628	EP	with
ENSG00000165495.15	G394	neoloop	chr11	125150000	125165000	0.15056	PP	with
ENSG00000076706.16	G394	neoloop	chr11	119315000	119335000	3.41414	PP	with
ENSG00000181074.4	G394	neoloop	chr11	5740000	5755000	0.189034	--	with
ENSG00000100280.16	G394	neoloop	chr22	29400000	29425000	6.03738	--	with
ENSG00000242156.1	G394	neoloop	chr22	29400000	29425000	5.87455	--	with
ENSG00000067596.11	G394	neoloop	chr17	43480000	43495000	4.81916	EP	with
ENSG00000108306.12	G394	neoloop	chr17	39385000	39405000	2.59694	--	with
ENSG00000266469.1	G394	neoloop	chr17	39385000	39405000	1.73985	--	with
ENSG00000167653.4	G394	neoloop	chr8	142660000	142675000	1.60407	EP	with
ENSG00000248712.7	G394	neoloop	chr11	119195000	119215000	0.226509	EP	with
ENSG00000163909.7	G394	neoloop	chr1	39635000	39655000	0.495695	--	with
ENSG00000283992.1	G394	neoloop	chr8	142765000	142785000	0.0976108	EP	with
ENSG00000248712.7	G394	neoloop	chr11	119195000	119210000	0.226509	PP	with
ENSG00000159023.21	G394	neoloop	chr1	28885000	28905000	2.17632	--	with
ENSG00000225465.8	G394	neoloop	chr22	29470000	29485000	2.90881	--	with
ENSG00000100285.9	G394	neoloop	chr22	29470000	29485000	0.422233	--	with
ENSG00000266412.5	G394	neoloop	chr10	46025000	46045000	7.10518	PP	with
ENSG00000266993.3	G394	neoloop	chr1	51775000	51800000	1.5656	--	with
ENSG00000225762.1	G394	neoloop	chr1	47405000	47425000	0.31034	PP	with
ENSG00000186790.5	G394	neoloop	chr1	47405000	47425000	0.0426443	PP	with
ENSG00000135541.20	G394	neoloop	chr6	135475000	135500000	3.23573	--	with
ENSG00000231028.8	G394	neoloop	chr6	135475000	135500000	0.815575	--	with
ENSG00000165973.18	G394	neoloop	chr11	20665000	20680000	0.0976108	--	with
ENSG00000108306.12	G394	neoloop	chr17	39395000	39410000	2.59694	PP	with
ENSG00000266469.1	G394	neoloop	chr17	39395000	39410000	1.73985	PP	with
ENSG00000227268.3	G394	neoloop	chr10	87845000	87865000	0.389567	PP	with
ENSG00000171862.10	G394	neoloop	chr10	87845000	87865000	3.33628	PP	with
ENSG00000215912.12	G394	neoloop	chr1	2800000	2825000	0.505891	--	with
ENSG00000225762.1	G394	neoloop	chr1	47405000	47425000	0.31034	EP	with
ENSG00000186790.5	G394	neoloop	chr1	47405000	47425000	0.0426443	EP	with
ENSG00000161664.6	G394	neoloop	chr17	44155000	44175000	0.201634	--	with
ENSG00000172367.15	G394	neoloop	chr11	119175000	119200000	0.669027	PP	with
ENSG00000237424.1	G394	neoloop	chr1	47425000	47440000	2.62527	EP	with
ENSG00000186564.5	G394	neoloop	chr1	47425000	47440000	0.731183	EP	with
ENSG00000100280.16	G394	neoloop	chr22	29400000	29425000	6.03738	EP	with
ENSG00000242156.1	G394	neoloop	chr22	29400000	29425000	5.87455	EP	with
ENSG00000172367.15	G394	neoloop	chr11	119175000	119200000	0.669027	EP	with
ENSG00000184672.11	G402R	neoloop	chr8	84175000	84200000	3.06867	--	without
ENSG00000100580.7	G402R	neoloop	chr14	77370000	77385000	2.93357	--	without
ENSG00000100583.4	G402R	neoloop	chr14	77370000	77385000	1.29866	--	without
ENSG00000165555.9	G402R	neoloop	chr14	77410000	77425000	0.799087	--	without
ENSG00000177108.5	G402R	neoloop	chr14	77135000	77155000	5.74147	--	without
ENSG00000269883.1	G402R	neoloop	chr14	77135000	77155000	0.773996	--	without
ENSG00000083814.13	G402R	neoloop	chr19	57725000	57740000	4.52607	--	without
ENSG00000204519.10	G402R	neoloop	chr19	57675000	57690000	3.65191	--	without
ENSG00000269026.2	G402R	neoloop	chr19	57675000	57690000	1.63227	--	without
ENSG00000268750.6	G402R	neoloop	chr19	57815000	57835000	3.30889	--	without
ENSG00000269343.6	G402R	neoloop	chr19	57815000	57835000	3.2765	--	without
ENSG00000171843.15	G402R	neoloop	chr9	20615000	20635000	3.84298	--	without
ENSG00000125266.7	G402R	neoloop	chr13	106525000	106545000	4.73064	--	without
ENSG00000204519.10	G402R	neoloop	chr19	57680000	57695000	3.65191	PP	without
ENSG00000269026.2	G402R	neoloop	chr19	57680000	57695000	1.63227	PP	without
ENSG00000152223.13	G402R	neoloop	chr18	45955000	45975000	3.42223	--	without
ENSG00000147481.15	G402R	neoloop	chr8	49905000	49925000	3.0036	--	without
ENSG00000198894.7	G402R	neoloop	chr14	77085000	77100000	5.16269	PP	without
ENSG00000158258.16	G402R	neoloop	chr3	139925000	139940000	0.422233	PP	without
ENSG00000142192.20	G402R	neoloop	chr21	26170000	26185000	10.1604	EP	without
ENSG00000273492.5	G402R	neoloop	chr21	26170000	26185000	0.536053	EP	without
ENSG00000123975.4	G402R	neoloop	chr9	89305000	89325000	5.39609	--	without
ENSG00000187742.14	G402R	neoloop	chr9	89305000	89325000	4.65421	--	without
ENSG00000145979.17	G402R	neoloop	chr6	13325000	13340000	4.86888	--	without
ENSG00000166004.14	G402R	neoloop	chr11	93650000	93665000	3.42895	PP	without
ENSG00000184672.11	G402R	neoloop	chr8	84165000	84185000	3.06867	PP	without
ENSG00000169856.8	G402R	neoloop	chr15	52775000	52795000	0.895303	PP	without
ENSG00000235974.1	G402R	neoloop	chr19	58015000	58030000	0.713696	PP	without
ENSG00000149716.12	G402R	neoloop	chr11	69665000	69680000	4.88947	PP	without
ENSG00000250031.1	G402R	neoloop	chr8	58425000	58450000	0.189034	--	without
ENSG00000158258.16	G402R	neoloop	chr3	139935000	139950000	0.422233	--	without
ENSG00000198846.5	G402R	neoloop	chr8	59105000	59125000	0.0285692	PP	without
ENSG00000167912.5	G402R	neoloop	chr8	59105000	59125000	0.124328	PP	without
ENSG00000149716.12	G402R	neoloop	chr11	69665000	69680000	4.88947	EP	without
ENSG00000167635.11	G402R	neoloop	chr19	36200000	36225000	6.81545	--	without
ENSG00000020922.12	G402R	neoloop	chr11	94485000	94505000	3.47508	PP	without
ENSG00000168876.8	G402R	neoloop	chr11	94485000	94505000	3.57773	PP	without
ENSG00000106615.9	G402R	neoloop	chr7	151515000	151530000	6.42962	EP	without
ENSG00000184672.11	G402R	neoloop	chr8	84175000	84195000	3.06867	EP	without
ENSG00000233325.3	G402R	neoloop	chr13	21285000	21300000	2.30451	--	without
ENSG00000064012.21	G402R	neoloop	chr2	201225000	201245000	3.3505	--	without
ENSG00000239257.1	G402R	neoloop	chr6	29725000	29750000	0.422233	--	without
ENSG00000142192.20	G402R	neoloop	chr21	26150000	26175000	10.1604	--	without
ENSG00000273492.5	G402R	neoloop	chr21	26150000	26175000	0.536053	--	without
ENSG00000279606.1	G402R	neoloop	chr17	56470000	56485000	0.0426443	--	without
ENSG00000009830.11	G402R	neoloop	chr14	77300000	77325000	5.23228	PP	without
ENSG00000100577.18	G402R	neoloop	chr14	77300000	77325000	4.49185	PP	without
ENSG00000119004.15	G402R	neoloop	chr2	203230000	203245000	3.49953	PP	without
ENSG00000119004.15	G402R	neoloop	chr2	203230000	203245000	3.49953	--	without
ENSG00000166004.14	G402R	neoloop	chr11	93650000	93665000	3.42895	EP	without
ENSG00000204514.9	G402R	neoloop	chr19	57885000	57905000	5.1643	--	without
ENSG00000235974.1	G402R	neoloop	chr19	58020000	58035000	0.713696	--	without
ENSG00000152467.9	G402R	neoloop	chr19	58020000	58035000	3.31615	--	without
ENSG00000154719.13	G402R	neoloop	chr21	25605000	25620000	5.3345	--	without
ENSG00000268660.1	G402R	neoloop	chr19	58025000	58050000	0.15056	--	without
ENSG00000138443.15	G402R	neoloop	chr2	203325000	203345000	5.72274	PP	without
ENSG00000110172.11	G402R	neoloop	chr11	90215000	90235000	5.03562	EP	without
ENSG00000280367.1	G402R	neoloop	chr11	90215000	90235000	0.475085	EP	without
ENSG00000155755.18	G402R	neoloop	chr2	201635000	201655000	5.17113	PP	without
ENSG00000148082.9	G402R	neoloop	chr9	89165000	89180000	4.61412	--	without
ENSG00000138443.15	G402R	neoloop	chr2	203325000	203345000	5.72274	EP	without
ENSG00000110172.11	G402R	neoloop	chr11	90215000	90235000	5.03562	PP	without
ENSG00000280367.1	G402R	neoloop	chr11	90215000	90235000	0.475085	PP	without
ENSG00000106723.16	G402R	neoloop	chr9	88380000	88395000	5.03474	--	without
ENSG00000275017.1	G402R	neoloop	chr9	88380000	88395000	0.422233	--	without
ENSG00000158258.16	G402R	neoloop	chr3	139935000	139950000	0.422233	EP	without
ENSG00000213090.2	G402R	neoloop	chr2	201395000	201415000	0.0840643	--	without
ENSG00000187260.15	G402R	neoloop	chr7	151405000	151420000	1.34483	PP	without
ENSG00000243836.5	G402R	neoloop	chr7	151405000	151420000	0.201634	PP	without
ENSG00000267528.1	G402R	neoloop	chr19	28865000	28885000	0.604071	--	without
ENSG00000197863.8	G402R	neoloop	chr19	36845000	36860000	3.95233	PP	without
ENSG00000251247.10	G402R	neoloop	chr19	36845000	36860000	3.49442	PP	without
ENSG00000155755.18	G402R	neoloop	chr2	201635000	201650000	5.17113	--	without
ENSG00000215571.5	G402R	neoloop	chr13	21300000	21325000	0.0703893	PP	without
ENSG00000009830.11	G402R	neoloop	chr14	77305000	77325000	5.23228	--	without
ENSG00000100577.18	G402R	neoloop	chr14	77305000	77325000	4.49185	--	without
ENSG00000064012.21	G402R	neoloop	chr2	201230000	201245000	3.3505	EP	without
ENSG00000180776.15	G402R	neoloop	chr13	21445000	21460000	3.92695	PP	without
ENSG00000233325.3	G402R	neoloop	chr13	21295000	21315000	2.30451	PP	without
ENSG00000188352.12	G402R	neoloop	chr9	20645000	20665000	2.9982	--	without
ENSG00000253484.1	G402R	neoloop	chr8	49805000	49825000	0.555816	PP	without
ENSG00000134884.14	G402R	neoloop	chr13	106550000	106575000	6.98675	--	without
ENSG00000180532.10	G402R	neoloop	chr19	57665000	57680000	0.0565835	--	without
ENSG00000083828.15	G402R	neoloop	chr19	57750000	57775000	4.07039	--	without
ENSG00000166704.11	G402R	neoloop	chr19	58000000	58025000	5.92908	--	without
ENSG00000176593.7	G402R	neoloop	chr19	58000000	58025000	4.90881	--	without
ENSG00000214391.3	G402R	neoloop	chr11	90275000	90295000	0.0703893	PP	without
ENSG00000119004.15	G402R	neoloop	chr2	203230000	203245000	3.49953	EP	without
ENSG00000147481.15	G402R	neoloop	chr8	49900000	49925000	3.0036	PP	without
ENSG00000197863.8	G402R	neoloop	chr19	36845000	36860000	3.95233	EP	without
ENSG00000251247.10	G402R	neoloop	chr19	36845000	36860000	3.49442	EP	without
ENSG00000152223.13	G402R	neoloop	chr18	45950000	45975000	3.42223	EP	without
ENSG00000267528.1	G402R	neoloop	chr19	28875000	28900000	0.604071	PP	without
ENSG00000267683.1	G402R	neoloop	chr19	28875000	28900000	0.389567	PP	without
ENSG00000229591.1	G402R	neoloop	chr7	152100000	152125000	0.226509	EP	without
ENSG00000269476.1	G402R	neoloop	chr19	57905000	57925000	1.18269	--	without
ENSG00000173480.10	G402R	neoloop	chr19	57905000	57925000	3.94767	--	without
ENSG00000215022.7	G402R	neoloop	chr6	13285000	13305000	0.15056	EP	without
ENSG00000272379.1	G402R	neoloop	chr6	13285000	13305000	1.1635	EP	without
ENSG00000166704.11	G402R	neoloop	chr19	58000000	58025000	5.92908	EP	without
ENSG00000176593.7	G402R	neoloop	chr19	58000000	58025000	4.90881	EP	without
ENSG00000204519.10	G402R	neoloop	chr19	57680000	57695000	3.65191	EP	without
ENSG00000269026.2	G402R	neoloop	chr19	57680000	57695000	1.63227	EP	without
ENSG00000229591.1	G402R	neoloop	chr7	152100000	152125000	0.226509	PP	without
ENSG00000215022.7	G402R	neoloop	chr6	13285000	13305000	0.15056	PP	without
ENSG00000272379.1	G402R	neoloop	chr6	13285000	13305000	1.1635	PP	without
ENSG00000115993.12	G402R	neoloop	chr2	201445000	201465000	4.89869	--	without
ENSG00000125266.7	G402R	neoloop	chr13	106525000	106545000	4.73064	PP	without
ENSG00000260583.1	G402R	neoloop	chr21	25575000	25600000	0.978196	--	without
ENSG00000155755.18	G402R	neoloop	chr2	201635000	201650000	5.17113	EP	without
ENSG00000250031.1	G402R	neoloop	chr8	58425000	58445000	0.189034	PP	without
ENSG00000285730.1	G402R	neoloop	chr6	166995000	167010000	0.575312	EP	without
ENSG00000213066.12	G402R	neoloop	chr6	166995000	167010000	3.94205	EP	without
ENSG00000272980.4	G402R	neoloop	chr6	166995000	167010000	0.443607	EP	without
ENSG00000204642.13	G402R	neoloop	chr6	29700000	29725000	3.1375	--	without
ENSG00000225864.1	G402R	neoloop	chr6	29700000	29725000	0.238787	--	without
ENSG00000285730.1	G402R	neoloop	chr6	166975000	167000000	0.575312	--	without
ENSG00000213066.12	G402R	neoloop	chr6	166975000	167000000	3.94205	--	without
ENSG00000272980.4	G402R	neoloop	chr6	166975000	167000000	0.443607	--	without
ENSG00000132465.10	G402R	neoloop	chr4	70675000	70700000	0.250962	EP	without
ENSG00000132467.3	G402R	neoloop	chr4	70675000	70700000	5.02724	EP	without
ENSG00000165548.10	G402R	neoloop	chr14	77100000	77125000	0.250962	--	without
ENSG00000285730.1	G402R	neoloop	chr6	166995000	167010000	0.575312	PP	without
ENSG00000213066.12	G402R	neoloop	chr6	166995000	167010000	3.94205	PP	without
ENSG00000272980.4	G402R	neoloop	chr6	166995000	167010000	0.443607	PP	without
ENSG00000152443.12	G402R	neoloop	chr19	57735000	57755000	5.61029	--	without
ENSG00000178935.5	G402R	neoloop	chr19	57810000	57825000	2.84398	--	without
ENSG00000114480.12	G402R	neoloop	chr3	81755000	81770000	3.97269	PP	without
ENSG00000232412.1	G452C	neoloop	chrX	123960000	123975000	0.910733	--	without
ENSG00000101972.18	G452C	neoloop	chrX	123960000	123975000	0.275007	--	without
ENSG00000166922.8	G452C	neoloop	chr15	32625000	32645000	4.76818	--	without
ENSG00000198682.12	G452C	neoloop	chr10	87645000	87660000	3.41007	PP	without
ENSG00000122122.9	G452C	neoloop	chrX	129770000	129785000	0.0426443	PP	without
ENSG00000188706.12	G452C	neoloop	chrX	129830000	129845000	4.27501	PP	without
ENSG00000185745.9	G452C	neoloop	chr10	89380000	89395000	4.37643	PP	without
ENSG00000185745.9	G452C	neoloop	chr10	89380000	89395000	4.37643	--	without
ENSG00000120159.12	G452C	neoloop	chr9	26875000	26900000	3.52231	--	without
ENSG00000156697.12	G452C	neoloop	chrX	129900000	129915000	3.68145	PP	without
ENSG00000232412.1	G452C	neoloop	chrX	123955000	123970000	0.910733	PP	without
ENSG00000101972.18	G452C	neoloop	chrX	123955000	123970000	0.275007	PP	without
ENSG00000156697.12	G452C	neoloop	chrX	129905000	129920000	3.68145	--	without
ENSG00000009830.11	G402	neoloop	chr14	77300000	77325000	5.09381	PP	without
ENSG00000100577.18	G402	neoloop	chr14	77300000	77325000	4.42761	PP	without
ENSG00000007923.15	G402	neoloop	chr1	6690000	6705000	6.05745	--	without
ENSG00000119004.15	G402	neoloop	chr2	203225000	203250000	3.59932	PP	without
ENSG00000142599.17	G402	neoloop	chr1	8815000	8830000	5.853	PP	without
ENSG00000130940.14	G402	neoloop	chr1	10785000	10800000	2.30743	PP	without
ENSG00000041988.15	G402	neoloop	chr1	6615000	6630000	4.851	PP	without
ENSG00000142599.17	G402	neoloop	chr1	8805000	8820000	5.853	--	without
ENSG00000083814.13	G402	neoloop	chr19	57725000	57745000	5.1981	--	without
ENSG00000185869.14	G402	neoloop	chr19	36915000	36935000	2.66221	PP	without
ENSG00000198453.12	G402	neoloop	chr19	36915000	36935000	4.56194	PP	without
ENSG00000083828.15	G402	neoloop	chr19	57755000	57775000	4.07125	PP	without
ENSG00000204514.9	G402	neoloop	chr19	57875000	57895000	5.53605	PP	without
ENSG00000083814.13	G402	neoloop	chr19	57725000	57750000	5.1981	PP	without
ENSG00000152443.12	G402	neoloop	chr19	57725000	57750000	5.34483	PP	without
ENSG00000198912.10	G402	neoloop	chr1	3900000	3915000	4.12267	PP	without
ENSG00000236423.5	G402	neoloop	chr1	3900000	3915000	0.214125	PP	without
ENSG00000152443.12	G402	neoloop	chr19	57725000	57750000	5.34483	--	without
ENSG00000235974.1	G402	neoloop	chr19	58025000	58050000	0.163499	--	without
ENSG00000152467.9	G402	neoloop	chr19	58025000	58050000	3.18269	--	without
ENSG00000268660.1	G402	neoloop	chr19	58025000	58050000	0.0703893	--	without
ENSG00000179909.15	G402	neoloop	chr19	57700000	57725000	3.15218	--	without
ENSG00000083828.15	G402	neoloop	chr19	57750000	57775000	4.07125	--	without
ENSG00000166704.11	G402	neoloop	chr19	58000000	58025000	5.97016	--	without
ENSG00000176593.7	G402	neoloop	chr19	58000000	58025000	4.89579	--	without
ENSG00000235974.1	G402	neoloop	chr19	58015000	58035000	0.163499	PP	without
ENSG00000152467.9	G402	neoloop	chr19	58015000	58035000	3.18269	PP	without
ENSG00000198894.7	G402	neoloop	chr14	77085000	77105000	4.72301	PP	without
ENSG00000177108.5	G402	neoloop	chr14	77125000	77145000	4.94626	PP	without
ENSG00000269883.1	G402	neoloop	chr14	77125000	77145000	0.604071	PP	without
ENSG00000142599.17	G402	neoloop	chr1	8800000	8825000	5.853	EP	without
ENSG00000116198.12	G402	neoloop	chr1	3850000	3875000	4.53792	EP	without
ENSG00000169598.15	G402	neoloop	chr1	3850000	3875000	3.50462	EP	without
ENSG00000271895.2	G402	neoloop	chr1	11020000	11035000	4.66789	--	without
ENSG00000083828.15	G402	neoloop	chr19	57755000	57775000	4.07125	EP	without
ENSG00000185869.14	G402	neoloop	chr19	36915000	36935000	2.66221	EP	without
ENSG00000198453.12	G402	neoloop	chr19	36915000	36935000	4.56194	EP	without
ENSG00000269867.1	G402	neoloop	chr19	57865000	57885000	3.31034	PP	without
ENSG00000270804.1	G402	neoloop	chr19	57865000	57885000	4.0505	PP	without
ENSG00000198912.10	G402	neoloop	chr1	3900000	3915000	4.12267	EP	without
ENSG00000236423.5	G402	neoloop	chr1	3900000	3915000	0.214125	EP	without
ENSG00000165548.10	G402	neoloop	chr14	77100000	77125000	0.137504	--	without
ENSG00000116198.12	G402	neoloop	chr1	3850000	3875000	4.53792	PP	without
ENSG00000169598.15	G402	neoloop	chr1	3850000	3875000	3.50462	PP	without
ENSG00000064012.21	G402	neoloop	chr2	201225000	201250000	3.98094	PP	without
ENSG00000116198.12	G402	neoloop	chr1	3850000	3875000	4.53792	--	without
ENSG00000169598.15	G402	neoloop	chr1	3850000	3875000	3.50462	--	without
ENSG00000272542.1	G402	neoloop	chr13	102885000	102905000	0.176323	--	without
ENSG00000145428.14	G402	neoloop	chr4	153755000	153775000	1.94111	--	without
ENSG00000162413.16	G402	neoloop	chr1	6605000	6620000	4.20242	PP	without
ENSG00000116273.5	G402	neoloop	chr1	6605000	6620000	4.53481	PP	without
ENSG00000130940.14	G402	neoloop	chr1	10785000	10800000	2.30743	EP	without
ENSG00000285730.1	G402	neoloop	chr6	166985000	167005000	0.176323	EP	without
ENSG00000213066.12	G402	neoloop	chr6	166985000	167005000	4.0197	EP	without
ENSG00000272980.4	G402	neoloop	chr6	166985000	167005000	0.464668	EP	without
ENSG00000026297.15	G402	neoloop	chr6	166950000	166975000	4.46336	--	without
ENSG00000152443.12	G402	neoloop	chr19	57735000	57755000	5.34483	EP	without
ENSG00000064012.21	G402	neoloop	chr2	201225000	201250000	3.98094	EP	without
ENSG00000250878.3	G402	neoloop	chr13	102870000	102885000	0.124328	--	without
ENSG00000121749.15	G148	neoloop	chr12	71835000	71850000	3.49697	PP	without
ENSG00000135446.16	G148	neoloop	chr12	57755000	57770000	11.4055	PP	without
ENSG00000139266.5	G148	neoloop	chr12	57755000	57770000	8.25734	PP	without
ENSG00000111012.9	G148	neoloop	chr12	57755000	57770000	6.69056	PP	without
ENSG00000095321.16	G148	neoloop	chr9	129100000	129125000	3.28392	EP	without
ENSG00000119383.19	G148	neoloop	chr9	129100000	129125000	6.37313	EP	without
ENSG00000175197.12	G148	neoloop	chr12	57510000	57525000	9.26885	EP	without
ENSG00000166987.14	G148	neoloop	chr12	57510000	57525000	8.76961	EP	without
ENSG00000135454.13	G148	neoloop	chr12	57625000	57650000	8.50779	EP	without
ENSG00000127324.8	G148	neoloop	chr12	71430000	71445000	4.15137	EP	without
ENSG00000139292.12	G148	neoloop	chr12	71430000	71445000	7.68783	EP	without
ENSG00000137776.16	G148	neoloop	chr15	58925000	58950000	6.04483	EP	without
ENSG00000240771.6	G148	neoloop	chr12	57605000	57625000	8.58793	--	without
ENSG00000224713.4	G148	neoloop	chr12	57605000	57625000	4.45681	--	without
ENSG00000135502.17	G148	neoloop	chr12	57605000	57625000	7.14822	--	without
ENSG00000139269.2	G148	neoloop	chr12	57445000	57465000	4.03122	EP	without
ENSG00000111087.9	G148	neoloop	chr12	57445000	57465000	6.46581	EP	without
ENSG00000277223.1	G148	neoloop	chr12	71445000	71465000	4.63575	EP	without
ENSG00000257159.1	G148	neoloop	chr12	57965000	57985000	0.604071	EP	without
ENSG00000131558.14	G148	neoloop	chr7	133235000	133255000	3.88264	--	without
ENSG00000128594.7	G148	neoloop	chr7	128025000	128040000	1.69599	--	without
ENSG00000250848.1	G148	neoloop	chr5	275000	300000	0.422233	PP	without
ENSG00000135406.13	G148	neoloop	chr12	49275000	49300000	1.32193	--	without
ENSG00000175215.10	G148	neoloop	chr12	57835000	57850000	10.1359	EP	without
ENSG00000257953.1	G148	neoloop	chr12	57835000	57850000	5.07253	EP	without
ENSG00000135333.13	G148	neoloop	chr6	93400000	93425000	3.18428	--	without
ENSG00000080371.5	G148	neoloop	chr12	71750000	71775000	8.52184	EP	without
ENSG00000128607.13	G148	neoloop	chr7	130065000	130080000	2.32769	PP	without
ENSG00000080371.5	G148	neoloop	chr12	71740000	71755000	8.52184	PP	without
ENSG00000257802.1	G148	neoloop	chr12	71850000	71865000	0.495695	EP	without
ENSG00000037897.16	G148	neoloop	chr12	57770000	57785000	8.58729	EP	without
ENSG00000123427.16	G148	neoloop	chr12	57770000	57785000	5.97659	EP	without
ENSG00000257921.5	G148	neoloop	chr12	57770000	57785000	5.46891	EP	without
ENSG00000123297.17	G148	neoloop	chr12	57770000	57785000	9.96531	EP	without
ENSG00000135407.10	G148	neoloop	chr12	57810000	57825000	4.93168	EP	without
ENSG00000269903.1	G148	neoloop	chr12	57810000	57825000	3.45812	EP	without
ENSG00000139269.2	G148	neoloop	chr12	57445000	57465000	4.03122	PP	without
ENSG00000111087.9	G148	neoloop	chr12	57445000	57465000	6.46581	PP	without
ENSG00000277223.1	G148	neoloop	chr12	71445000	71465000	4.63575	PP	without
ENSG00000257159.1	G148	neoloop	chr12	57965000	57985000	0.604071	PP	without
ENSG00000135454.13	G148	neoloop	chr12	57625000	57645000	8.50779	--	without
ENSG00000128524.4	G148	neoloop	chr7	128850000	128875000	7.48196	--	without
ENSG00000272899.3	G148	neoloop	chr7	128850000	128875000	0.411426	--	without
ENSG00000157456.7	G148	neoloop	chr15	59095000	59115000	6.60792	PP	without
ENSG00000135406.13	G148	neoloop	chr12	49275000	49300000	1.32193	PP	without
ENSG00000123329.17	G148	neoloop	chr12	57475000	57500000	6.39455	PP	without
ENSG00000166986.14	G148	neoloop	chr12	57475000	57500000	10.479	PP	without
ENSG00000249375.7	G148	neoloop	chr8	127725000	127740000	0.613532	EP	without
ENSG00000136997.17	G148	neoloop	chr8	127725000	127740000	11.3699	EP	without
ENSG00000135506.15	G148	neoloop	chr12	57680000	57695000	9.27489	EP	without
ENSG00000223573.7	G148	neoloop	chr19	5565000	5585000	0.748461	PP	without
ENSG00000233270.1	G148	neoloop	chr19	5565000	5585000	4.13175	PP	without
ENSG00000269699.6	G148	neoloop	chr19	56825000	56845000	0.815575	PP	without
ENSG00000198300.13	G148	neoloop	chr19	56825000	56845000	5.11145	PP	without
ENSG00000268654.1	G148	neoloop	chr19	56825000	56845000	1.12433	PP	without
ENSG00000127324.8	G148	neoloop	chr12	71435000	71450000	4.15137	PP	without
ENSG00000139292.12	G148	neoloop	chr12	71435000	71450000	7.68783	PP	without
ENSG00000128607.13	G148	neoloop	chr7	130055000	130075000	2.32769	--	without
ENSG00000250722.5	G148	neoloop	chr5	42885000	42900000	1.23879	--	without
ENSG00000135454.13	G148	neoloop	chr12	57625000	57645000	8.50779	PP	without
ENSG00000166986.14	G148	neoloop	chr12	57465000	57480000	10.479	EP	without
ENSG00000258384.1	G148	neoloop	chr15	90950000	90975000	0.748461	EP	without
ENSG00000166965.12	G148	neoloop	chr15	90950000	90975000	2.9486	EP	without
ENSG00000258725.1	G148	neoloop	chr15	90950000	90975000	0.400538	EP	without
ENSG00000257802.1	G148	neoloop	chr12	71850000	71865000	0.495695	PP	without
ENSG00000037897.16	G148	neoloop	chr12	57770000	57785000	8.58729	PP	without
ENSG00000123427.16	G148	neoloop	chr12	57770000	57785000	5.97659	PP	without
ENSG00000257921.5	G148	neoloop	chr12	57770000	57785000	5.46891	PP	without
ENSG00000123297.17	G148	neoloop	chr12	57770000	57785000	9.96531	PP	without
ENSG00000175283.7	G148	neoloop	chr9	128925000	128950000	4.28392	PP	without
ENSG00000095319.14	G148	neoloop	chr9	128925000	128950000	5.73037	PP	without
ENSG00000111012.9	G148	neoloop	chr12	57765000	57780000	6.69056	EP	without
ENSG00000157456.7	G148	neoloop	chr15	59095000	59115000	6.60792	EP	without
ENSG00000240771.6	G148	neoloop	chr12	57605000	57620000	8.58793	EP	without
ENSG00000224713.4	G148	neoloop	chr12	57605000	57620000	4.45681	EP	without
ENSG00000135502.17	G148	neoloop	chr12	57605000	57620000	7.14822	EP	without
ENSG00000135406.13	G148	neoloop	chr12	49275000	49300000	1.32193	EP	without
ENSG00000123329.17	G148	neoloop	chr12	57475000	57500000	6.39455	EP	without
ENSG00000136997.17	G148	neoloop	chr8	127735000	127750000	11.3699	PP	without
ENSG00000112964.13	G148	neoloop	chr5	42410000	42425000	0.0285692	--	without
ENSG00000186897.4	G148	neoloop	chr12	49335000	49355000	1.848	PP	without
ENSG00000178401.15	G148	neoloop	chr12	49335000	49355000	0.367371	PP	without
ENSG00000135439.11	G148	neoloop	chr12	57735000	57755000	8.80748	PP	without
ENSG00000135452.9	G148	neoloop	chr12	57735000	57755000	7.35913	PP	without
ENSG00000133858.15	G148	neoloop	chr12	71655000	71675000	7.198	PP	without
ENSG00000173451.6	G148	neoloop	chr12	71655000	71675000	6.32679	PP	without
ENSG00000251656.1	G148	neoloop	chr5	42900000	42915000	0.731183	--	without
ENSG00000135446.16	G148	neoloop	chr12	57755000	57775000	11.4055	EP	without
ENSG00000139266.5	G148	neoloop	chr12	57755000	57775000	8.25734	EP	without
ENSG00000161791.13	G148	neoloop	chr12	49705000	49725000	2.75702	--	without
ENSG00000139644.12	G148	neoloop	chr12	49705000	49725000	8.00534	--	without
ENSG00000095321.16	G148	neoloop	chr9	129100000	129125000	3.28392	PP	without
ENSG00000119383.19	G148	neoloop	chr9	129100000	129125000	6.37313	PP	without
ENSG00000091732.16	G148	neoloop	chr7	130050000	130075000	4.98185	--	without
ENSG00000197021.8	G148	neoloop	chrX	149925000	149950000	4.31397	--	without
ENSG00000270039.1	G148	neoloop	chr12	57785000	57805000	4.78712	EP	without
ENSG00000221866.9	G148	neoloop	chr7	132625000	132650000	0.321928	--	without
ENSG00000175287.18	G148	neoloop	chr9	128920000	128935000	0.333424	PP	without
ENSG00000186897.4	G148	neoloop	chr12	49335000	49350000	1.848	--	without
ENSG00000178401.15	G148	neoloop	chr12	49335000	49350000	0.367371	--	without
ENSG00000167550.10	G148	neoloop	chr12	49065000	49085000	1.99277	PP	without
ENSG00000120948.17	G148	neoloop	chr1	11005000	11025000	7.87455	--	without
ENSG00000101972.18	G148	neoloop	chrX	123950000	123965000	4.79129	EP	without
ENSG00000135506.15	G148	neoloop	chr12	57685000	57700000	9.27489	--	without
ENSG00000124440.15	G148	neoloop	chr19	46285000	46305000	3.74093	EP	without
ENSG00000258053.1	G148	neoloop	chr12	71115000	71130000	0.275007	EP	without
ENSG00000047410.13	G148	neoloop	chr1	186375000	186400000	4.94251	--	without
ENSG00000157181.15	G148	neoloop	chr1	186375000	186400000	4.08066	--	without
ENSG00000005249.12	G148	neoloop	chr7	107030000	107045000	4.57228	PP	without
ENSG00000131558.14	G148	neoloop	chr7	133235000	133255000	3.88264	PP	without
ENSG00000169504.14	G148	neoloop	chr1	24745000	24760000	6.07617	EP	without
ENSG00000108001.13	G148	neoloop	chr10	129955000	129975000	2.40871	--	without
ENSG00000175203.15	G148	neoloop	chr12	57545000	57565000	11.3367	EP	without
ENSG00000155980.11	G148	neoloop	chr12	57545000	57565000	6.98607	EP	without
ENSG00000139269.2	G148	neoloop	chr12	57450000	57465000	4.03122	--	without
ENSG00000111087.9	G148	neoloop	chr12	57450000	57465000	6.46581	--	without
ENSG00000175215.10	G148	neoloop	chr12	57835000	57850000	10.1359	PP	without
ENSG00000257953.1	G148	neoloop	chr12	57835000	57850000	5.07253	PP	without
ENSG00000258232.2	G148	neoloop	chr12	49265000	49285000	6.45763	PP	without
ENSG00000063601.16	G148	neoloop	chrX	150675000	150695000	4.45746	PP	without
ENSG00000178498.15	G148	neoloop	chr12	57600000	57625000	9.60861	PP	without
ENSG00000240771.6	G148	neoloop	chr12	57600000	57625000	8.58793	PP	without
ENSG00000224713.4	G148	neoloop	chr12	57600000	57625000	4.45681	PP	without
ENSG00000135502.17	G148	neoloop	chr12	57600000	57625000	7.14822	PP	without
ENSG00000249375.7	G148	neoloop	chr8	127725000	127740000	0.613532	PP	without
ENSG00000137845.14	G148	neoloop	chr15	58745000	58760000	4.59156	EP	without
ENSG00000166908.17	G148	neoloop	chr12	57580000	57595000	8.596	PP	without
ENSG00000135439.11	G148	neoloop	chr12	57725000	57750000	8.80748	EP	without
ENSG00000255737.2	G148	neoloop	chr12	57725000	57750000	6.21023	EP	without
ENSG00000135452.9	G148	neoloop	chr12	57725000	57750000	7.35913	EP	without
ENSG00000173451.6	G148	neoloop	chr12	71650000	71665000	6.32679	EP	without
ENSG00000166896.8	G148	neoloop	chr12	57900000	57915000	6.54288	PP	without
ENSG00000013619.13	G148	neoloop	chrX	150355000	150370000	1.14405	--	without
ENSG00000242261.1	G148	neoloop	chr7	128300000	128325000	2.28688	--	without
ENSG00000121749.15	G148	neoloop	chr12	71825000	71845000	3.49697	EP	without
ENSG00000153233.12	G148	neoloop	chr12	70920000	70935000	1.1375	--	without
ENSG00000257964.1	G148	neoloop	chr12	49570000	49585000	0.275007	--	without
ENSG00000178498.15	G148	neoloop	chr12	57600000	57625000	9.60861	EP	without
ENSG00000166908.17	G148	neoloop	chr12	57590000	57605000	8.596	EP	without
ENSG00000104814.12	G148	neoloop	chr19	38615000	38635000	1.8679	PP	without
ENSG00000178982.9	G148	neoloop	chr19	38615000	38635000	8.25001	PP	without
ENSG00000230581.2	G148	neoloop	chr9	6815000	6835000	0.0976108	--	without
ENSG00000186897.4	G148	neoloop	chr12	49325000	49345000	1.848	EP	without
ENSG00000242588.6	G148	neoloop	chr7	128555000	128575000	2.71809	--	without
ENSG00000153233.12	G148	neoloop	chr12	70920000	70935000	1.1375	PP	without
ENSG00000251656.1	G148	neoloop	chr5	42900000	42925000	0.731183	PP	without
ENSG00000167548.15	G148	neoloop	chr12	49050000	49075000	5.33878	PP	without
ENSG00000120549.17	G148	neoloop	chr10	23675000	23700000	0.464668	PP	without
ENSG00000063601.16	G148	neoloop	chrX	150680000	150695000	4.45746	--	without
ENSG00000257698.1	G148	neoloop	chr12	57930000	57945000	8.30529	EP	without
ENSG00000279134.1	G148	neoloop	chr12	58090000	58105000	0.0976108	EP	without
ENSG00000279411.1	G148	neoloop	chr12	58090000	58105000	0.722466	EP	without
ENSG00000148341.17	G148	neoloop	chr9	129015000	129035000	5.78162	PP	without
ENSG00000237821.1	G148	neoloop	chr7	133150000	133175000	0.15056	--	without
ENSG00000254275.6	G148	neoloop	chr8	128560000	128575000	0.545968	--	without
ENSG00000124440.15	G148	neoloop	chr19	46285000	46305000	3.74093	PP	without
ENSG00000135506.15	G148	neoloop	chr12	57685000	57700000	9.27489	PP	without
ENSG00000120549.17	G148	neoloop	chr10	23675000	23700000	0.464668	EP	without
ENSG00000137845.14	G148	neoloop	chr15	58745000	58760000	4.59156	PP	without
ENSG00000257698.1	G148	neoloop	chr12	57930000	57945000	8.30529	PP	without
ENSG00000205744.9	G148	neoloop	chr19	6475000	6500000	0.495695	PP	without
ENSG00000123329.17	G148	neoloop	chr12	57475000	57490000	6.39455	--	without
ENSG00000166986.14	G148	neoloop	chr12	57475000	57490000	10.479	--	without
ENSG00000147889.17	G148	neoloop	chr9	21975000	22000000	9.34992	--	without
ENSG00000240498.7	G148	neoloop	chr9	21975000	22000000	2.11103	--	without
ENSG00000157873.17	G148	neoloop	chr1	2550000	2565000	2.80323	--	without
ENSG00000101972.18	G148	neoloop	chrX	123955000	123970000	4.79129	--	without
ENSG00000091732.16	G148	neoloop	chr7	130050000	130075000	4.98185	PP	without
ENSG00000258053.1	G148	neoloop	chr12	71110000	71125000	0.275007	PP	without
ENSG00000133858.15	G148	neoloop	chr12	71665000	71685000	7.198	EP	without
ENSG00000279587.1	G148	neoloop	chrX	117885000	117905000	0.31034	--	without
ENSG00000153233.12	G148	neoloop	chr12	70920000	70935000	1.1375	EP	without
ENSG00000157450.15	G148	neoloop	chr15	58865000	58885000	4.10769	EP	without
ENSG00000083720.12	G148	neoloop	chr5	41855000	41875000	6.07039	--	without
ENSG00000248668.2	G148	neoloop	chr5	41855000	41875000	0.823749	--	without
ENSG00000166896.8	G148	neoloop	chr12	57900000	57915000	6.54288	EP	without
ENSG00000223573.7	G148	neoloop	chr19	5565000	5585000	0.748461	EP	without
ENSG00000233270.1	G148	neoloop	chr19	5565000	5585000	4.13175	EP	without
ENSG00000258232.2	G148	neoloop	chr12	49265000	49285000	6.45763	--	without
ENSG00000119523.9	G148	neoloop	chr9	99200000	99225000	3.97545	PP	without
ENSG00000106803.9	G148	neoloop	chr9	99200000	99225000	8.28026	PP	without
ENSG00000157911.10	G148	neoloop	chr1	2405000	2425000	4.36317	--	without
ENSG00000278958.1	G148	neoloop	chr5	104415000	104435000	0.495695	EP	without
ENSG00000270036.1	G148	neoloop	chr15	76340000	76355000	0.641546	--	without
ENSG00000273805.1	G148	neoloop	chr12	57880000	57895000	3.43429	EP	without
ENSG00000167548.15	G148	neoloop	chr12	49050000	49075000	5.33878	EP	without
ENSG00000167550.10	G148	neoloop	chr12	49050000	49075000	1.99277	EP	without
ENSG00000119523.9	G148	neoloop	chr9	99200000	99225000	3.97545	EP	without
ENSG00000106803.9	G148	neoloop	chr9	99200000	99225000	8.28026	EP	without
ENSG00000225178.5	G148	neoloop	chr19	23815000	23835000	6.08534	PP	without
ENSG00000167548.15	G148	neoloop	chr12	49050000	49075000	5.33878	--	without
ENSG00000167550.10	G148	neoloop	chr12	49050000	49075000	1.99277	--	without
ENSG00000196547.14	G148	neoloop	chr15	90895000	90915000	5.28133	EP	without
ENSG00000130402.11	G148	neoloop	chr19	38625000	38650000	7.34616	--	without
ENSG00000137776.16	G148	neoloop	chr15	58925000	58950000	6.04483	PP	without
ENSG00000157450.15	G148	neoloop	chr15	58865000	58885000	4.10769	PP	without
ENSG00000198865.9	G148	neoloop	chr5	42750000	42775000	2.52105	--	without
ENSG00000279265.1	G148	neoloop	chr7	127350000	127375000	1.57046	PP	without
ENSG00000224138.1	G148	neoloop	chr7	127350000	127375000	1.01436	PP	without
ENSG00000280347.1	G148	neoloop	chr7	127350000	127375000	0.731183	PP	without
ENSG00000146842.16	G148	neoloop	chr7	130200000	130225000	3.58135	--	without
ENSG00000225178.5	G148	neoloop	chr19	23815000	23835000	6.08534	EP	without
ENSG00000243193.4	G148	neoloop	chr7	107125000	107150000	0.298658	--	without
ENSG00000213352.3	G275R	neoloop	chr12	62755000	62770000	0.15056	PP	without
ENSG00000280351.2	G275R	neoloop	chr17	80995000	81015000	1.50589	--	without
ENSG00000205981.7	G275R	neoloop	chr3	180975000	180995000	4.99232	EP	without
ENSG00000242808.8	G275R	neoloop	chr3	180975000	180995000	5.33414	EP	without
ENSG00000157036.12	G275R	neoloop	chr3	38495000	38515000	3.9279	EP	without
ENSG00000111110.11	G275R	neoloop	chr12	62925000	62945000	1.70487	EP	without
ENSG00000198682.12	G275R	neoloop	chr10	87650000	87665000	4.3512	PP	without
ENSG00000257698.1	G275R	neoloop	chr12	57935000	57955000	9.12859	EP	without
ENSG00000135506.15	G275R	neoloop	chr12	57685000	57700000	11.9439	EP	without
ENSG00000255737.2	G275R	neoloop	chr12	57715000	57730000	8.05474	EP	without
ENSG00000107796.13	G275R	neoloop	chr10	88975000	88995000	0.956057	--	without
ENSG00000026103.21	G275R	neoloop	chr10	88975000	88995000	1.09085	--	without
ENSG00000239381.6	G275R	neoloop	chr3	181700000	181725000	0.214125	EP	without
ENSG00000181449.3	G275R	neoloop	chr3	181700000	181725000	7.55605	EP	without
ENSG00000221949.5	G275R	neoloop	chr12	62595000	62615000	0.695994	--	without
ENSG00000257354.2	G275R	neoloop	chr12	62595000	62615000	1.0635	--	without
ENSG00000275180.1	G275R	neoloop	chr12	62595000	62615000	2.6017	--	without
ENSG00000037897.16	G275R	neoloop	chr12	57770000	57785000	8.82139	EP	without
ENSG00000123427.16	G275R	neoloop	chr12	57770000	57785000	6.76911	EP	without
ENSG00000257921.5	G275R	neoloop	chr12	57770000	57785000	5.30561	EP	without
ENSG00000123297.17	G275R	neoloop	chr12	57770000	57785000	9.44681	EP	without
ENSG00000111110.11	G275R	neoloop	chr12	62925000	62945000	1.70487	PP	without
ENSG00000257159.1	G275R	neoloop	chr12	57965000	57985000	0.879706	PP	without
ENSG00000137812.19	G275R	neoloop	chr15	40585000	40605000	3.24489	--	without
ENSG00000256268.1	G275R	neoloop	chr12	65585000	65605000	2.18587	--	without
ENSG00000262873.1	G275R	neoloop	chr17	81015000	81035000	0.722466	--	without
ENSG00000226137.5	G275R	neoloop	chr17	81015000	81035000	4.35403	--	without
ENSG00000245849.7	G275R	neoloop	chr15	40695000	40715000	2.4489	--	without
ENSG00000060982.14	G275R	neoloop	chr12	24945000	24965000	4.07211	PP	without
ENSG00000213352.3	G275R	neoloop	chr12	62745000	62760000	0.15056	EP	without
ENSG00000181449.3	G275R	neoloop	chr3	181705000	181720000	7.55605	--	without
ENSG00000255737.2	G275R	neoloop	chr12	57715000	57735000	8.05474	PP	without
ENSG00000160613.12	G275R	neoloop	chr11	117225000	117245000	5.71589	--	without
ENSG00000167257.10	G275R	neoloop	chr11	117225000	117245000	4.58316	--	without
ENSG00000128891.15	G275R	neoloop	chr15	40565000	40585000	4.14323	--	without
ENSG00000166133.17	G275R	neoloop	chr15	40565000	40585000	3.65535	--	without
ENSG00000139263.11	G275R	neoloop	chr12	58915000	58930000	3.26153	EP	without
ENSG00000257443.1	G275R	neoloop	chr12	58915000	58930000	0.847997	EP	without
ENSG00000135439.11	G275R	neoloop	chr12	57730000	57745000	7.92362	EP	without
ENSG00000135452.9	G275R	neoloop	chr12	57730000	57745000	8.98177	EP	without
ENSG00000104142.10	G275R	neoloop	chr15	40875000	40900000	4.46989	--	without
ENSG00000278743.1	G275R	neoloop	chr12	25375000	25400000	0.321928	--	without
ENSG00000135446.16	G275R	neoloop	chr12	57745000	57760000	12.055	EP	without
ENSG00000139266.5	G275R	neoloop	chr12	57745000	57760000	8.53962	EP	without
ENSG00000107796.13	G275R	neoloop	chr10	88980000	88995000	0.956057	PP	without
ENSG00000026103.21	G275R	neoloop	chr10	88980000	88995000	1.09085	PP	without
ENSG00000221949.5	G275R	neoloop	chr12	62585000	62605000	0.695994	EP	without
ENSG00000257354.2	G275R	neoloop	chr12	62585000	62605000	1.0635	EP	without
ENSG00000275180.1	G275R	neoloop	chr12	62585000	62605000	2.6017	EP	without
ENSG00000135655.15	G275R	neoloop	chr12	62255000	62275000	4.88411	--	without
ENSG00000078124.11	G412R	neoloop	chr11	76855000	76875000	3.85	--	without
ENSG00000253661.1	G412R	neoloop	chr8	76675000	76700000	3.99458	--	without
ENSG00000091656.16	G412R	neoloop	chr8	76675000	76700000	3.37016	--	without
ENSG00000145723.16	G412R	neoloop	chr5	103105000	103125000	2.3978	--	without
ENSG00000145725.19	G412R	neoloop	chr5	103105000	103125000	5.37608	--	without
ENSG00000244187.7	G412R	neoloop	chr9	136780000	136795000	5.5435	--	without
ENSG00000272896.1	G412R	neoloop	chr9	136780000	136795000	0.454176	--	without
ENSG00000118046.14	G412R	neoloop	chr19	1175000	1195000	7.04909	--	without
ENSG00000127249.14	G412R	neoloop	chr3	193575000	193595000	3.1177	--	without
ENSG00000236297.1	G412R	neoloop	chr3	193575000	193595000	1.04264	--	without
ENSG00000198836.9	G412R	neoloop	chr3	193575000	193595000	5.49249	--	without
ENSG00000267059.2	G412R	neoloop	chr19	1600000	1625000	1.68257	PP	without
ENSG00000127540.11	G412R	neoloop	chr19	1600000	1625000	8.37082	PP	without
ENSG00000261578.1	G412R	neoloop	chr11	76795000	76810000	2.35896	EP	without
ENSG00000264501.2	G412R	neoloop	chr1	10295000	10310000	2.91073	PP	without
ENSG00000143502.14	G412R	neoloop	chr1	223355000	223370000	0.485427	--	without
ENSG00000244457.2	G412R	neoloop	chr1	236475000	236490000	0.111031	--	without
ENSG00000116984.12	G412R	neoloop	chr1	236795000	236810000	3.58616	--	without
ENSG00000164751.14	G412R	neoloop	chr8	77000000	77015000	5.71589	--	without
ENSG00000044459.14	G412R	neoloop	chr9	17120000	17135000	2.43296	PP	without
ENSG00000284735.1	G412R	neoloop	chr1	10375000	10395000	1.36737	--	without
ENSG00000162631.18	G412R	neoloop	chr1	107135000	107155000	2.05658	--	without
ENSG00000273058.2	G412R	neoloop	chr1	236535000	236555000	2.37851	--	without
ENSG00000058091.16	G412R	neoloop	chr7	90450000	90475000	5.53854	--	without
ENSG00000114279.13	G412R	neoloop	chr3	192755000	192770000	2.62994	--	without
ENSG00000115896.15	G412R	neoloop	chr2	197800000	197825000	0.422233	EP	without
ENSG00000181751.9	G412R	neoloop	chr5	103245000	103265000	3.89433	PP	without
ENSG00000156427.7	G412R	neoloop	chr5	171405000	171425000	0.321928	PP	without
ENSG00000261578.1	G412R	neoloop	chr11	76800000	76815000	2.35896	--	without
ENSG00000099219.13	G412R	neoloop	chr9	5820000	5835000	3.73227	PP	without
ENSG00000115541.10	G412R	neoloop	chr2	197485000	197505000	8.48724	--	without
ENSG00000270757.1	G412R	neoloop	chr2	197485000	197505000	2.40599	--	without
ENSG00000213590.2	G412R	neoloop	chr9	136925000	136950000	0.0840643	PP	without
ENSG00000260190.1	G412R	neoloop	chr9	136925000	136950000	0.15056	PP	without
ENSG00000159069.13	G412R	neoloop	chr9	136925000	136950000	6.19121	PP	without
ENSG00000176919.12	G412R	neoloop	chr9	136925000	136950000	1.5656	PP	without
ENSG00000184925.11	G412R	neoloop	chr9	136925000	136950000	0.356144	PP	without
ENSG00000156049.6	G412R	neoloop	chr9	77635000	77655000	0.0840643	PP	without
ENSG00000115896.15	G412R	neoloop	chr2	197800000	197825000	0.422233	PP	without
ENSG00000213213.13	G412R	neoloop	chr9	136775000	136800000	1.73552	--	without
ENSG00000273066.5	G412R	neoloop	chr9	136775000	136800000	2.54597	--	without
ENSG00000187554.12	G412R	neoloop	chr1	223125000	223150000	0.0285692	--	without
ENSG00000127249.14	G412R	neoloop	chr3	193575000	193595000	3.1177	EP	without
ENSG00000236297.1	G412R	neoloop	chr3	193575000	193595000	1.04264	EP	without
ENSG00000198836.9	G412R	neoloop	chr3	193575000	193595000	5.49249	EP	without
ENSG00000072786.12	G412R	neoloop	chr5	172180000	172195000	2.28096	--	without
ENSG00000099219.13	G412R	neoloop	chr9	5820000	5835000	3.73227	EP	without
ENSG00000197969.12	G412R	neoloop	chr9	77175000	77200000	3.12928	PP	without
ENSG00000152430.17	G412R	neoloop	chr2	197775000	197800000	0.111031	--	without
ENSG00000135525.18	G412R	neoloop	chr6	136535000	136555000	0.31034	PP	without
ENSG00000272189.1	G412R	neoloop	chr6	136535000	136555000	0.344828	PP	without
ENSG00000137968.16	G412R	neoloop	chr1	75605000	75625000	0.0426443	PP	without
ENSG00000162631.18	G412R	neoloop	chr1	107125000	107145000	2.05658	PP	without
ENSG00000198890.8	G412R	neoloop	chr1	107045000	107060000	5.01078	--	without
ENSG00000152192.7	G412R	neoloop	chr13	78590000	78605000	0.0143553	PP	without
ENSG00000065413.19	G412R	neoloop	chr2	197305000	197320000	6.1811	--	without
ENSG00000174482.10	G412R	neoloop	chr9	28650000	28675000	0.0285692	--	without
ENSG00000156052.10	G412R	neoloop	chr9	78025000	78045000	4.61412	--	without
ENSG00000267059.2	G412R	neoloop	chr19	1600000	1615000	1.68257	--	without
ENSG00000127540.11	G412R	neoloop	chr19	1600000	1615000	8.37082	--	without
ENSG00000145723.16	G412R	neoloop	chr5	103110000	103125000	2.3978	EP	without
ENSG00000145725.19	G412R	neoloop	chr5	103110000	103125000	5.37608	EP	without
ENSG00000234350.4	G412R	neoloop	chr2	170760000	170775000	1.22651	EP	without
ENSG00000239467.5	G412R	neoloop	chr2	170760000	170775000	2.83592	EP	without
ENSG00000152192.7	G412R	neoloop	chr13	78600000	78615000	0.0143553	--	without
ENSG00000117054.13	G412R	neoloop	chr1	75720000	75735000	6.01257	--	without
ENSG00000152430.17	G412R	neoloop	chr2	197775000	197800000	0.111031	EP	without
ENSG00000116977.18	G412R	neoloop	chr1	236510000	236525000	2.34767	--	without
ENSG00000273416.1	G412R	neoloop	chr1	235100000	235125000	0.454176	PP	without
ENSG00000224550.1	G412R	neoloop	chr1	107500000	107525000	2.43829	--	without
ENSG00000272542.1	G412R	neoloop	chr13	102885000	102905000	0.124328	--	without
ENSG00000214391.3	G412R	neoloop	chr11	90280000	90295000	0.0703893	PP	without
ENSG00000267736.2	G412R	neoloop	chr19	1185000	1205000	0.411426	EP	without
ENSG00000253661.1	G412R	neoloop	chr8	76675000	76700000	3.99458	PP	without
ENSG00000091656.16	G412R	neoloop	chr8	76675000	76700000	3.37016	PP	without
ENSG00000174482.10	G412R	neoloop	chr9	28665000	28680000	0.0285692	PP	without
ENSG00000197442.9	G412R	neoloop	chr6	136775000	136800000	2.96162	--	without
ENSG00000198890.8	G412R	neoloop	chr1	107050000	107065000	5.01078	PP	without
ENSG00000156427.7	G412R	neoloop	chr5	171415000	171430000	0.321928	--	without
ENSG00000221949.5	G412R	neoloop	chr12	62600000	62615000	0.443607	--	without
ENSG00000257354.2	G412R	neoloop	chr12	62600000	62615000	2.04264	--	without
ENSG00000275180.1	G412R	neoloop	chr12	62600000	62615000	4.06005	--	without
ENSG00000267736.2	G412R	neoloop	chr19	1185000	1205000	0.411426	PP	without
ENSG00000128683.13	G412R	neoloop	chr2	170805000	170825000	6.8296	PP	without
ENSG00000235934.1	G412R	neoloop	chr2	170805000	170825000	3.54844	PP	without
ENSG00000152192.7	G412R	neoloop	chr13	78585000	78605000	0.0143553	EP	without
ENSG00000197006.13	G412R	neoloop	chr16	21585000	21600000	7.03	--	without
ENSG00000188739.14	G412R	neoloop	chr1	235150000	235175000	6.09191	PP	without
ENSG00000254682.1	G412R	neoloop	chr11	71425000	71450000	4.58195	PP	without
ENSG00000166004.14	G412R	neoloop	chr11	93650000	93665000	3.78973	--	without
ENSG00000127249.14	G412R	neoloop	chr3	193575000	193600000	3.1177	PP	without
ENSG00000236297.1	G412R	neoloop	chr3	193575000	193600000	1.04264	PP	without
ENSG00000198836.9	G412R	neoloop	chr3	193575000	193600000	5.49249	PP	without
ENSG00000077585.13	G412R	neoloop	chr1	236140000	236155000	3.94017	--	without
ENSG00000261596.2	G412R	neoloop	chr16	21625000	21640000	0.15056	--	without
ENSG00000244457.2	G412R	neoloop	chr1	236465000	236485000	0.111031	PP	without
ENSG00000267059.2	G412R	neoloop	chr19	1605000	1620000	1.68257	EP	without
ENSG00000127540.11	G412R	neoloop	chr19	1605000	1620000	8.37082	EP	without
ENSG00000273058.2	G412R	neoloop	chr1	236525000	236550000	2.37851	PP	without
ENSG00000156052.10	G412R	neoloop	chr9	78025000	78050000	4.61412	PP	without
ENSG00000166004.14	G412R	neoloop	chr11	93650000	93675000	3.78973	PP	without
ENSG00000116962.14	G412R	neoloop	chr1	236050000	236075000	3.71809	PP	without
ENSG00000261578.1	G412R	neoloop	chr11	76795000	76810000	2.35896	PP	without
ENSG00000273058.2	G412R	neoloop	chr1	236525000	236550000	2.37851	EP	without
ENSG00000182752.9	G412R	neoloop	chr9	116145000	116165000	0.0703893	PP	without
ENSG00000157240.3	G412R	neoloop	chr7	91255000	91275000	5.08534	--	without
ENSG00000131771.13	G412R	neoloop	chr17	39615000	39635000	2.34767	PP	without
ENSG00000115806.12	G412R	neoloop	chr2	170915000	170935000	6.85175	--	without
ENSG00000197077.13	G412R	neoloop	chr22	24935000	24955000	1.96347	PP	without
ENSG00000119285.10	G412R	neoloop	chr1	236585000	236605000	3.67129	--	without
ENSG00000135525.18	G412R	neoloop	chr6	136540000	136555000	0.31034	--	without
ENSG00000272189.1	G412R	neoloop	chr6	136540000	136555000	0.344828	--	without
ENSG00000182752.9	G412R	neoloop	chr9	116145000	116160000	0.0703893	--	without
ENSG00000283982.1	G412R	neoloop	chr9	23655000	23675000	0.0143553	PP	without
ENSG00000162631.18	G412R	neoloop	chr1	107135000	107155000	2.05658	EP	without
ENSG00000131771.13	G412R	neoloop	chr17	39615000	39635000	2.34767	EP	without
ENSG00000283982.1	G412R	neoloop	chr9	23665000	23685000	0.0143553	--	without
ENSG00000162885.12	G412R	neoloop	chr1	235500000	235525000	4.30524	PP	without
ENSG00000115806.12	G412R	neoloop	chr2	170925000	170950000	6.85175	EP	without
ENSG00000170777.10	G412R	neoloop	chr9	6325000	6350000	0.0840643	--	without
ENSG00000270866.1	G412R	neoloop	chr8	76395000	76410000	3.61353	--	without
ENSG00000271167.1	G412R	neoloop	chr8	76395000	76410000	0.321928	--	without
ENSG00000128683.13	G412R	neoloop	chr2	170805000	170820000	6.8296	EP	without
ENSG00000235934.1	G412R	neoloop	chr2	170805000	170820000	3.54844	EP	without
ENSG00000152193.7	G412R	neoloop	chr13	78645000	78660000	3.89627	--	without
ENSG00000122257.19	G412	neoloop	chr16	24535000	24555000	4.76394	PP	without
ENSG00000197006.13	G412	neoloop	chr16	21585000	21605000	6.90075	PP	without
ENSG00000185761.10	G412	neoloop	chr19	1500000	1525000	0.925999	PP	without
ENSG00000185988.13	G412	neoloop	chr19	1500000	1525000	0.641546	PP	without
ENSG00000099817.11	G412	neoloop	chr19	1095000	1110000	8.83542	--	without
ENSG00000167468.16	G412	neoloop	chr19	1095000	1110000	10.0383	--	without
ENSG00000235371.1	G412	neoloop	chr1	236095000	236115000	0.0426443	--	without
ENSG00000115896.15	G412	neoloop	chr2	197800000	197815000	0.443607	EP	without
ENSG00000128683.13	G412	neoloop	chr2	170795000	170815000	7.68727	EP	without
ENSG00000284735.1	G412	neoloop	chr1	10375000	10390000	1.5008	--	without
ENSG00000264501.2	G412	neoloop	chr1	10300000	10325000	3.0321	PP	without
ENSG00000128683.13	G412	neoloop	chr2	170795000	170815000	7.68727	PP	without
ENSG00000261596.2	G412	neoloop	chr16	21625000	21645000	0.432959	--	without
ENSG00000270866.1	G412	neoloop	chr8	76385000	76405000	1.85997	--	without
ENSG00000271167.1	G412	neoloop	chr8	76385000	76405000	0.0426443	--	without
ENSG00000115896.15	G412	neoloop	chr2	197800000	197825000	0.443607	PP	without
ENSG00000152430.17	G412	neoloop	chr2	197775000	197800000	0.0703893	--	without
ENSG00000164751.14	G412	neoloop	chr8	76995000	77010000	5.00585	--	without
ENSG00000253661.1	G412	neoloop	chr8	76675000	76690000	4.39985	--	without
ENSG00000091656.16	G412	neoloop	chr8	76675000	76690000	2.28392	--	without
ENSG00000135525.18	G412	neoloop	chr6	136535000	136555000	0.526069	PP	without
ENSG00000272189.1	G412	neoloop	chr6	136535000	136555000	0.226509	PP	without
ENSG00000116977.18	G412	neoloop	chr1	236500000	236525000	3.61235	EP	without
ENSG00000277232.2	G412	neoloop	chr22	46295000	46310000	2.09424	EP	without
ENSG00000075218.18	G412	neoloop	chr22	46295000	46310000	6.19259	EP	without
ENSG00000065413.19	G412	neoloop	chr2	197305000	197320000	3.9644	--	without
ENSG00000267059.2	G412	neoloop	chr19	1600000	1615000	1.44361	--	without
ENSG00000127540.11	G412	neoloop	chr19	1600000	1615000	8.57209	--	without
ENSG00000116977.18	G412	neoloop	chr1	236515000	236530000	3.61235	--	without
ENSG00000284735.1	G412	neoloop	chr1	10375000	10400000	1.5008	PP	without
ENSG00000284642.1	G412	neoloop	chr1	10375000	10400000	2.14405	PP	without
ENSG00000142657.20	G412	neoloop	chr1	10375000	10400000	7.90093	PP	without
ENSG00000188064.9	G412	neoloop	chr22	45975000	45995000	0.15056	EP	without
ENSG00000213104.3	G412	neoloop	chr2	197370000	197385000	0.286881	EP	without
ENSG00000197442.9	G412	neoloop	chr6	136775000	136800000	1.61353	--	without
ENSG00000075275.16	G412	neoloop	chr22	46525000	46550000	2.68482	--	without
ENSG00000234869.1	G412	neoloop	chr22	46525000	46550000	0.411426	--	without
ENSG00000267059.2	G412	neoloop	chr19	1600000	1615000	1.44361	PP	without
ENSG00000127540.11	G412	neoloop	chr19	1600000	1615000	8.57209	PP	without
ENSG00000225489.6	G412	neoloop	chr9	6715000	6730000	0.782409	--	without
ENSG00000107077.18	G412	neoloop	chr9	6715000	6730000	2.88166	--	without
ENSG00000230325.1	G412	neoloop	chr1	236550000	236565000	1.81558	--	without
ENSG00000244457.2	G412	neoloop	chr1	236475000	236495000	0.0840643	--	without
ENSG00000112357.12	G412	neoloop	chr6	136800000	136825000	2.55827	--	without
ENSG00000273058.2	G412	neoloop	chr1	236525000	236545000	2.66903	--	without
ENSG00000235934.1	G412	neoloop	chr2	170800000	170825000	3.93168	EP	without
ENSG00000135525.18	G412	neoloop	chr6	136540000	136555000	0.526069	--	without
ENSG00000272189.1	G412	neoloop	chr6	136540000	136555000	0.226509	--	without
ENSG00000147854.16	G412	neoloop	chr9	6400000	6425000	4.76977	PP	without
ENSG00000170777.10	G412	neoloop	chr9	6325000	6345000	0.0840643	--	without
ENSG00000099817.11	G412	neoloop	chr19	1095000	1115000	8.83542	PP	without
ENSG00000167468.16	G412	neoloop	chr19	1095000	1115000	10.0383	PP	without
ENSG00000235934.1	G412	neoloop	chr2	170810000	170825000	3.93168	PP	without
ENSG00000100416.13	G412	neoloop	chr22	46325000	46350000	6.82375	EP	without
ENSG00000116977.18	G412	neoloop	chr1	236500000	236525000	3.61235	PP	without
ENSG00000100416.13	G412	neoloop	chr22	46325000	46345000	6.82375	--	without
ENSG00000185988.13	G412	neoloop	chr19	1515000	1535000	0.641546	--	without
ENSG00000221949.5	G275	neoloop	chr12	62595000	62610000	0.704872	PP	without
ENSG00000257354.2	G275	neoloop	chr12	62595000	62610000	0.970854	PP	without
ENSG00000275180.1	G275	neoloop	chr12	62595000	62610000	2.48543	PP	without
ENSG00000241749.4	G275	neoloop	chr12	65815000	65830000	2.04614	--	without
ENSG00000149948.13	G275	neoloop	chr12	65815000	65830000	4.47638	--	without
ENSG00000179148.9	G275	neoloop	chr17	8105000	8125000	0.0565835	EP	without
ENSG00000179111.8	G275	neoloop	chr17	8105000	8125000	2.26604	EP	without
ENSG00000126217.20	G275	neoloop	chr13	112875000	112900000	3.50335	PP	without
ENSG00000118137.9	G275	neoloop	chr11	116825000	116850000	0.250962	EP	without
ENSG00000235910.1	G275	neoloop	chr11	116825000	116850000	0.275007	EP	without
ENSG00000197301.7	G275	neoloop	chr12	65875000	65890000	0.298658	--	without
ENSG00000104140.6	G275	neoloop	chr15	40870000	40885000	0.863938	--	without
ENSG00000174032.16	G275	neoloop	chr13	45400000	45425000	4.22188	EP	without
ENSG00000251015.1	G275	neoloop	chr13	45400000	45425000	0.189034	EP	without
ENSG00000256268.1	G275	neoloop	chr12	65595000	65615000	2.58736	--	without
ENSG00000221949.5	G275	neoloop	chr12	62595000	62615000	0.704872	--	without
ENSG00000257354.2	G275	neoloop	chr12	62595000	62615000	0.970854	--	without
ENSG00000275180.1	G275	neoloop	chr12	62595000	62615000	2.48543	--	without
ENSG00000256083.1	G275	neoloop	chr12	65945000	65965000	0.400538	--	without
ENSG00000179148.9	G275	neoloop	chr17	8105000	8125000	0.0565835	PP	without
ENSG00000179111.8	G275	neoloop	chr17	8105000	8125000	2.26604	PP	without
ENSG00000135655.15	G275	neoloop	chr12	62250000	62275000	4.90929	--	without
ENSG00000181449.3	G275	neoloop	chr3	181705000	181720000	7.52662	EP	without
ENSG00000102595.19	G275	neoloop	chr13	96045000	96065000	4.45418	--	without
ENSG00000139263.11	G275	neoloop	chr12	58915000	58935000	3.43296	PP	without
ENSG00000197301.7	G275	neoloop	chr12	65875000	65895000	0.298658	PP	without
ENSG00000166908.17	G275	neoloop	chr12	57575000	57595000	5.2384	--	without
ENSG00000160613.12	G275	neoloop	chr11	117225000	117245000	5.52105	--	without
ENSG00000167257.10	G275	neoloop	chr11	117225000	117245000	4.09677	--	without
ENSG00000181449.3	G275	neoloop	chr3	181710000	181725000	7.52662	--	without
ENSG00000104142.10	G275	neoloop	chr15	40875000	40900000	4.14405	--	without
ENSG00000197301.7	G275	neoloop	chr12	65875000	65895000	0.298658	EP	without
ENSG00000139263.11	G275	neoloop	chr12	58915000	58935000	3.43296	EP	without
ENSG00000221949.5	G275	neoloop	chr12	62585000	62605000	0.704872	EP	without
ENSG00000257354.2	G275	neoloop	chr12	62585000	62605000	0.970854	EP	without
ENSG00000275180.1	G275	neoloop	chr12	62585000	62605000	2.48543	EP	without
ENSG00000005100.12	G275	neoloop	chr17	5455000	5470000	4.56316	EP	without
ENSG00000126217.20	G275	neoloop	chr13	112875000	112900000	3.50335	EP	without
ENSG00000128891.15	G275	neoloop	chr15	40560000	40575000	3.91073	--	without
ENSG00000166133.17	G275	neoloop	chr15	40560000	40575000	3.53232	--	without
ENSG00000174032.16	G275	neoloop	chr13	45400000	45425000	4.22188	PP	without
ENSG00000251015.1	G275	neoloop	chr13	45400000	45425000	0.189034	PP	without
ENSG00000072849.10	G275	neoloop	chr17	5475000	5495000	6.04832	PP	without
ENSG00000167842.15	G275	neoloop	chr17	5475000	5495000	4.38957	PP	without
ENSG00000140798.16	G450	neoloop	chr16	48155000	48170000	0.189034	PP	without
ENSG00000048707.15	G450	neoloop	chr1	12225000	12240000	2.70708	--	without
ENSG00000162438.11	G450	neoloop	chr1	15425000	15440000	0.0703893	--	without
ENSG00000242798.1	G450	neoloop	chr7	100125000	100140000	1.85599	--	without
ENSG00000214309.4	G450	neoloop	chr7	100125000	100140000	2.47249	--	without
ENSG00000229068.1	G450	neoloop	chr6	30455000	30475000	0.0976108	PP	without
ENSG00000108557.18	G450	neoloop	chr17	17680000	17695000	5.06609	PP	without
ENSG00000198793.12	G450	neoloop	chr1	11250000	11275000	4.82985	EP	without
ENSG00000120942.13	G450	neoloop	chr1	11250000	11275000	3.59216	EP	without
ENSG00000171621.13	G450	neoloop	chr1	9285000	9300000	3.34341	--	without
ENSG00000171824.13	G450	neoloop	chr1	11075000	11100000	5.94767	EP	without
ENSG00000230337.1	G450	neoloop	chr1	11075000	11100000	1.23266	EP	without
ENSG00000159593.14	G450	neoloop	chr16	66850000	66875000	6.42626	PP	without
ENSG00000258122.1	G450	neoloop	chr16	66850000	66875000	0.831877	PP	without
ENSG00000237172.3	G450	neoloop	chr16	67150000	67175000	4.32048	--	without
ENSG00000102871.15	G450	neoloop	chr16	67150000	67175000	3.7939	--	without
ENSG00000135722.8	G450	neoloop	chr16	67150000	67175000	2.99095	--	without
ENSG00000265690.7	G450	neoloop	chr16	67150000	67175000	1.60881	--	without
ENSG00000102878.16	G450	neoloop	chr16	67150000	67175000	3.32193	--	without
ENSG00000140939.14	G450	neoloop	chr16	67150000	67175000	5.53605	--	without
ENSG00000223979.2	G450	neoloop	chr17	17675000	17690000	0.739848	PP	without
ENSG00000166483.10	G450	neoloop	chr11	9550000	9575000	4.79857	PP	without
ENSG00000108557.18	G450	neoloop	chr17	17680000	17695000	5.06609	EP	without
ENSG00000171241.8	G450	neoloop	chr16	46615000	46630000	5.17073	--	without
ENSG00000261512.2	G450	neoloop	chr16	46615000	46630000	3.15381	--	without
ENSG00000259856.1	G450	neoloop	chr16	46615000	46630000	3.12102	--	without
ENSG00000137100.15	G450	neoloop	chr9	34615000	34635000	7.42341	PP	without
ENSG00000205143.2	G450	neoloop	chr9	34615000	34635000	0.378512	PP	without
ENSG00000171219.8	G450	neoloop	chr11	64830000	64845000	2.26604	--	without
ENSG00000198912.10	G450	neoloop	chr1	3900000	3925000	4.62761	EP	without
ENSG00000236423.5	G450	neoloop	chr1	3900000	3925000	0.565597	EP	without
ENSG00000117118.9	G450	neoloop	chr1	17050000	17075000	6.99977	EP	without
ENSG00000069329.17	G450	neoloop	chr16	46675000	46700000	5.97154	--	without
ENSG00000091651.8	G450	neoloop	chr16	46675000	46700000	5.41177	--	without
ENSG00000116237.15	G450	neoloop	chr1	6235000	6250000	5.67723	PP	without
ENSG00000246379.7	G450	neoloop	chr16	56190000	56205000	0.226509	PP	without
ENSG00000087258.14	G450	neoloop	chr16	56190000	56205000	2.23573	PP	without
ENSG00000198912.10	G450	neoloop	chr1	3900000	3925000	4.62761	--	without
ENSG00000236423.5	G450	neoloop	chr1	3900000	3925000	0.565597	--	without
ENSG00000223979.2	G450	neoloop	chr17	17670000	17685000	0.739848	EP	without
ENSG00000277639.2	G450	neoloop	chr16	53045000	53065000	0.464668	--	without
ENSG00000177200.17	G450	neoloop	chr16	53045000	53065000	3.72247	--	without
ENSG00000280416.1	G450	neoloop	chr16	66945000	66960000	1.25096	PP	without
ENSG00000233718.7	G450	neoloop	chr2	15925000	15945000	0.575312	EP	without
ENSG00000134323.11	G450	neoloop	chr2	15925000	15945000	2.81352	EP	without
ENSG00000108557.18	G450	neoloop	chr17	17680000	17695000	5.06609	--	without
ENSG00000171241.8	G450	neoloop	chr16	46620000	46635000	5.17073	PP	without
ENSG00000261512.2	G450	neoloop	chr16	46620000	46635000	3.15381	PP	without
ENSG00000259856.1	G450	neoloop	chr16	46620000	46635000	3.12102	PP	without
ENSG00000198793.12	G450	neoloop	chr1	11250000	11275000	4.82985	--	without
ENSG00000120942.13	G450	neoloop	chr1	11250000	11275000	3.59216	--	without
ENSG00000132591.11	G450	neoloop	chr17	28840000	28855000	6.98379	PP	without
ENSG00000117118.9	G450	neoloop	chr1	17045000	17065000	6.99977	--	without
ENSG00000260465.1	G450	neoloop	chr16	66715000	66730000	0.443607	--	without
ENSG00000233535.1	G450	neoloop	chrX	13955000	13970000	0.389567	PP	without
ENSG00000110046.12	G450	neoloop	chr11	64905000	64920000	4.31397	--	without
ENSG00000068971.13	G450	neoloop	chr11	64905000	64920000	5.30852	--	without
ENSG00000166529.14	G450	neoloop	chr7	100045000	100065000	4.53854	--	without
ENSG00000213780.10	G450	neoloop	chr6	30900000	30925000	6.10643	PP	without
ENSG00000137411.17	G450	neoloop	chr6	30900000	30925000	5.22612	PP	without
ENSG00000103978.15	G450	neoloop	chr15	42250000	42275000	5.78477	--	without
ENSG00000214013.9	G450	neoloop	chr15	42250000	42275000	4.71425	--	without
ENSG00000159461.14	G450	neoloop	chr16	56425000	56450000	6.08598	PP	without
ENSG00000164967.9	G450	neoloop	chr9	34600000	34625000	4.94533	PP	without
ENSG00000280416.1	G450	neoloop	chr16	66945000	66965000	1.25096	--	without
ENSG00000172828.12	G450	neoloop	chr16	66945000	66965000	0.0703893	--	without
ENSG00000128283.6	G450	neoloop	chr22	37555000	37575000	5.43996	PP	without
ENSG00000166526.16	G450	neoloop	chr7	100075000	100100000	5.80632	EP	without
ENSG00000168090.9	G450	neoloop	chr7	100075000	100100000	8.45939	EP	without
ENSG00000125148.6	G450	neoloop	chr16	56600000	56625000	9.60968	PP	without
ENSG00000260549.1	G450	neoloop	chr16	56600000	56625000	2.76553	PP	without
ENSG00000183723.12	G450	neoloop	chr16	66695000	66710000	3.93546	--	without
ENSG00000122756.14	G450	neoloop	chr9	34585000	34605000	1.02148	EP	without
ENSG00000235092.5	G450	neoloop	chr2	8675000	8700000	0.333424	PP	without
ENSG00000115738.9	G450	neoloop	chr2	8675000	8700000	5.86493	PP	without
ENSG00000159593.14	G450	neoloop	chr16	66865000	66885000	6.42626	EP	without
ENSG00000172840.6	G450	neoloop	chr16	66865000	66885000	3.81352	EP	without
ENSG00000260695.1	G450	neoloop	chr16	65855000	65875000	0.0840643	--	without
ENSG00000245556.2	G450	neoloop	chr5	78360000	78375000	3.0036	PP	without
ENSG00000085365.17	G450	neoloop	chr5	78360000	78375000	4.24108	PP	without
ENSG00000166526.16	G450	neoloop	chr7	100065000	100085000	5.80632	PP	without
ENSG00000223979.2	G450	neoloop	chr17	17670000	17685000	0.739848	--	without
ENSG00000285833.1	G450	neoloop	chr1	11500000	11525000	0.0976108	--	without
ENSG00000177508.11	G450	neoloop	chr16	54275000	54295000	2.31034	EP	without
ENSG00000283689.1	G450	neoloop	chr16	54275000	54295000	0.226509	EP	without
ENSG00000277559.1	G450	neoloop	chr16	54275000	54295000	0.226509	EP	without
ENSG00000166483.10	G450	neoloop	chr11	9565000	9580000	4.79857	EP	without
ENSG00000122756.14	G450	neoloop	chr9	34585000	34605000	1.02148	PP	without
ENSG00000279541.1	G450	neoloop	chr19	57290000	57305000	0.713696	PP	without
ENSG00000268205.1	G450	neoloop	chr19	57290000	57305000	2.56316	PP	without
ENSG00000260465.1	G450	neoloop	chr16	66710000	66725000	0.443607	EP	without
ENSG00000261519.3	G450	neoloop	chr16	66525000	66550000	0.526069	EP	without
ENSG00000259918.1	G450	neoloop	chr16	47575000	47600000	0.831877	PP	without
ENSG00000092108.20	G450	neoloop	chr14	30600000	30625000	5.27947	PP	without
ENSG00000137312.14	G450	neoloop	chr6	30725000	30745000	7.74187	PP	without
ENSG00000272273.1	G450	neoloop	chr6	30725000	30745000	0.9855	PP	without
ENSG00000137331.11	G450	neoloop	chr6	30725000	30745000	9.80724	PP	without
ENSG00000069812.11	G450	neoloop	chr1	6410000	6425000	0.31034	PP	without
ENSG00000187017.16	G450	neoloop	chr1	6410000	6425000	0.910733	PP	without
ENSG00000177508.11	G450	neoloop	chr16	54275000	54295000	2.31034	PP	without
ENSG00000283689.1	G450	neoloop	chr16	54275000	54295000	0.226509	PP	without
ENSG00000277559.1	G450	neoloop	chr16	54275000	54295000	0.226509	PP	without
ENSG00000225194.3	G450	neoloop	chr9	96025000	96050000	0.189034	--	without
ENSG00000121270.15	G450	neoloop	chr16	48235000	48255000	0.263034	--	without
ENSG00000102910.13	G450	neoloop	chr16	48235000	48255000	3.95977	--	without
ENSG00000092529.23	G450	neoloop	chr15	42350000	42365000	2.01436	--	without
ENSG00000046653.14	G450	neoloop	chrX	13935000	13950000	6.18408	EP	without
ENSG00000233718.7	G450	neoloop	chr2	15925000	15945000	0.575312	PP	without
ENSG00000134323.11	G450	neoloop	chr2	15925000	15945000	2.81352	PP	without
ENSG00000100599.15	G450	neoloop	chr14	92500000	92525000	3.23266	--	without
ENSG00000264304.1	G450	neoloop	chr17	28880000	28895000	0.748461	PP	without
ENSG00000140931.19	G450	neoloop	chr16	66600000	66615000	6.47298	PP	without
ENSG00000269699.6	G450	neoloop	chr19	56835000	56855000	0.799087	PP	without
ENSG00000198300.13	G450	neoloop	chr19	56835000	56855000	3.69599	PP	without
ENSG00000268654.1	G450	neoloop	chr19	56835000	56855000	0.263034	PP	without
ENSG00000245556.2	G450	neoloop	chr5	78360000	78375000	3.0036	EP	without
ENSG00000085365.17	G450	neoloop	chr5	78360000	78375000	4.24108	EP	without
ENSG00000049239.12	G450	neoloop	chr1	9225000	9240000	3.96717	EP	without
ENSG00000213780.10	G450	neoloop	chr6	30905000	30925000	6.10643	EP	without
ENSG00000137411.17	G450	neoloop	chr6	30905000	30925000	5.22612	EP	without
ENSG00000100079.6	G450	neoloop	chr22	37575000	37600000	2.80116	PP	without
ENSG00000171208.9	G450	neoloop	chr16	47135000	47155000	1.33342	--	without
ENSG00000165943.4	G450	neoloop	chr14	93175000	93200000	4.46467	PP	without
ENSG00000153485.5	G450	neoloop	chr14	93175000	93200000	4.48736	PP	without
ENSG00000009724.16	G450	neoloop	chr1	11035000	11050000	1.29278	PP	without
ENSG00000285629.1	G450	neoloop	chr1	6185000	6200000	3.26903	--	without
ENSG00000196123.12	G450	neoloop	chr16	67175000	67195000	4.94158	PP	without
ENSG00000179044.15	G450	neoloop	chr16	67175000	67195000	0.275007	PP	without
ENSG00000205250.8	G450	neoloop	chr16	67175000	67195000	6.15441	PP	without
ENSG00000237172.3	G450	neoloop	chr16	67145000	67165000	4.32048	PP	without
ENSG00000102871.15	G450	neoloop	chr16	67145000	67165000	3.7939	PP	without
ENSG00000135722.8	G450	neoloop	chr16	67145000	67165000	2.99095	PP	without
ENSG00000265690.7	G450	neoloop	chr16	67145000	67165000	1.60881	PP	without
ENSG00000102878.16	G450	neoloop	chr16	67145000	67165000	3.32193	PP	without
ENSG00000069345.11	G450	neoloop	chr16	46960000	46975000	5.62936	PP	without
ENSG00000279741.1	G450	neoloop	chr16	53385000	53405000	0.575312	--	without
ENSG00000049239.12	G450	neoloop	chr1	9225000	9240000	3.96717	PP	without
ENSG00000100079.6	G450	neoloop	chr22	37575000	37600000	2.80116	EP	without
ENSG00000261801.5	G450	neoloop	chr15	73925000	73945000	1.48027	PP	without
ENSG00000129038.15	G450	neoloop	chr15	73925000	73945000	5.30159	PP	without
ENSG00000135720.12	G450	neoloop	chr16	66735000	66755000	6.47265	PP	without
ENSG00000260558.2	G450	neoloop	chr16	66735000	66755000	0.111031	PP	without
ENSG00000246777.1	G450	neoloop	chr16	66735000	66755000	0.238787	PP	without
ENSG00000078487.17	G450	neoloop	chr7	100415000	100435000	2.46989	--	without
ENSG00000146834.13	G450	neoloop	chr7	100415000	100435000	5.7658	--	without
ENSG00000110047.17	G450	neoloop	chr11	64885000	64905000	6.44576	PP	without
ENSG00000116237.15	G450	neoloop	chr1	6230000	6245000	5.67723	--	without
ENSG00000225077.3	G450	neoloop	chr1	6230000	6245000	0.495695	--	without
ENSG00000171608.15	G450	neoloop	chr1	9650000	9675000	2.80735	PP	without
ENSG00000116251.10	G450	neoloop	chr1	6200000	6215000	8.6531	--	without
ENSG00000158286.12	G450	neoloop	chr1	6200000	6215000	0.485427	--	without
ENSG00000167005.13	G450	neoloop	chr16	56435000	56455000	6.79909	PP	without
ENSG00000087263.16	G450	neoloop	chr16	56435000	56455000	5.65564	PP	without
ENSG00000233718.7	G450	neoloop	chr2	15925000	15945000	0.575312	--	without
ENSG00000134323.11	G450	neoloop	chr2	15925000	15945000	2.81352	--	without
ENSG00000175206.10	G450	neoloop	chr1	11835000	11855000	0.201634	--	without
ENSG00000046647.13	G450	neoloop	chrX	14015000	14035000	4.37156	PP	without
ENSG00000260465.1	G450	neoloop	chr16	66710000	66725000	0.443607	PP	without
ENSG00000261519.3	G450	neoloop	chr16	66525000	66550000	0.526069	PP	without
ENSG00000128283.6	G450	neoloop	chr22	37560000	37575000	5.43996	--	without
ENSG00000269699.6	G450	neoloop	chr19	56825000	56845000	0.799087	--	without
ENSG00000198300.13	G450	neoloop	chr19	56825000	56845000	3.69599	--	without
ENSG00000268654.1	G450	neoloop	chr19	56825000	56845000	0.263034	--	without
ENSG00000159593.14	G450	neoloop	chr16	66855000	66875000	6.42626	--	without
ENSG00000260558.2	G450	neoloop	chr16	66725000	66750000	0.111031	EP	without
ENSG00000171824.13	G450	neoloop	chr1	11075000	11100000	5.94767	PP	without
ENSG00000230337.1	G450	neoloop	chr1	11075000	11100000	1.23266	PP	without
ENSG00000116649.9	G450	neoloop	chr1	11055000	11075000	7.62534	EP	without
ENSG00000226849.1	G450	neoloop	chr1	11055000	11075000	0.454176	EP	without
ENSG00000171819.4	G450	neoloop	chr1	11175000	11200000	0.536053	PP	without
ENSG00000132591.11	G450	neoloop	chr17	28840000	28855000	6.98379	EP	without
ENSG00000121270.15	G450	neoloop	chr16	48225000	48250000	0.263034	PP	without
ENSG00000102910.13	G450	neoloop	chr16	48225000	48250000	3.95977	PP	without
ENSG00000125148.6	G450	neoloop	chr16	56595000	56615000	9.60968	EP	without
ENSG00000166592.11	G450	neoloop	chr16	66925000	66945000	0.970854	--	without
ENSG00000166595.11	G450	neoloop	chr16	66925000	66945000	7.37295	--	without
ENSG00000172831.11	G450	neoloop	chr16	66925000	66945000	4.40667	--	without
ENSG00000167005.13	G450	neoloop	chr16	56445000	56465000	6.79909	--	without
ENSG00000087263.16	G450	neoloop	chr16	56445000	56465000	5.65564	--	without
ENSG00000132589.15	G450	neoloop	chr17	28895000	28910000	7.80355	--	without
ENSG00000167536.13	G450	neoloop	chr17	28895000	28910000	5.40803	--	without
ENSG00000166529.14	G450	neoloop	chr7	100045000	100060000	4.53854	PP	without
ENSG00000116649.9	G450	neoloop	chr1	11055000	11075000	7.62534	PP	without
ENSG00000226849.1	G450	neoloop	chr1	11055000	11075000	0.454176	PP	without
ENSG00000116691.10	G450	neoloop	chr1	12015000	12035000	5.30195	PP	without
ENSG00000272372.1	G450	neoloop	chr16	56335000	56355000	0.137504	PP	without
ENSG00000164967.9	G450	neoloop	chr9	34600000	34625000	4.94533	EP	without
ENSG00000137100.15	G450	neoloop	chr9	34600000	34625000	7.42341	EP	without
ENSG00000168090.9	G450	neoloop	chr7	100075000	100100000	8.45939	PP	without
ENSG00000128283.6	G450	neoloop	chr22	37555000	37575000	5.43996	EP	without
ENSG00000046647.13	G450	neoloop	chrX	14015000	14035000	4.37156	EP	without
ENSG00000166529.14	G450	neoloop	chr7	100045000	100060000	4.53854	EP	without
ENSG00000275465.6	G450	neoloop	chr9	96115000	96130000	0.201634	--	without
ENSG00000069345.11	G450	neoloop	chr16	46970000	46985000	5.62936	--	without
ENSG00000237424.1	G394	neoloop	chr1	47425000	47440000	2.62527	--	without
ENSG00000186564.5	G394	neoloop	chr1	47425000	47440000	0.731183	--	without
ENSG00000135541.20	G394	neoloop	chr6	135475000	135500000	3.23573	PP	without
ENSG00000231028.8	G394	neoloop	chr6	135475000	135500000	0.815575	PP	without
ENSG00000067596.11	G394	neoloop	chr17	43465000	43485000	4.81916	--	without
ENSG00000100280.16	G394	neoloop	chr22	29400000	29425000	6.03738	PP	without
ENSG00000242156.1	G394	neoloop	chr22	29400000	29425000	5.87455	PP	without
ENSG00000108306.12	G394	neoloop	chr17	39395000	39410000	2.59694	EP	without
ENSG00000266469.1	G394	neoloop	chr17	39395000	39410000	1.73985	EP	without
ENSG00000188486.3	G394	neoloop	chr11	119090000	119105000	7.86096	PP	without
ENSG00000172375.13	G394	neoloop	chr11	119090000	119105000	3.80323	PP	without
ENSG00000112031.15	G394	neoloop	chr6	153000000	153025000	4.24565	EP	without
ENSG00000067596.11	G394	neoloop	chr17	43475000	43490000	4.81916	PP	without
ENSG00000125686.11	G394	neoloop	chr17	39445000	39460000	4.81916	EP	without
ENSG00000112031.15	G394	neoloop	chr6	153000000	153025000	4.24565	PP	without
ENSG00000161653.10	G394	neoloop	chr17	44000000	44015000	0.250962	EP	without
ENSG00000278619.4	G394	neoloop	chr17	36600000	36625000	2.72465	--	without
ENSG00000248027.1	G394	neoloop	chr11	100675000	100690000	0.555816	--	without
ENSG00000165895.18	G394	neoloop	chr11	100675000	100690000	3.78764	--	without
ENSG00000110876.9	G394	neoloop	chr12	108620000	108635000	1.36177	--	without
ENSG00000285825.1	G394	neoloop	chr11	124950000	124965000	1.73985	PP	without
ENSG00000149548.14	G394	neoloop	chr11	124950000	124965000	2.7866	PP	without
ENSG00000234616.8	G394	neoloop	chr8	142675000	142690000	3.849	EP	without
ENSG00000231181.1	G394	neoloop	chr1	9570000	9585000	0.62293	--	without
ENSG00000250571.6	G394	neoloop	chr8	143255000	143275000	4.76129	EP	without
ENSG00000188486.3	G394	neoloop	chr11	119090000	119105000	7.86096	EP	without
ENSG00000172375.13	G394	neoloop	chr11	119090000	119105000	3.80323	EP	without
ENSG00000256262.1	G394	neoloop	chr12	109050000	109075000	0.189034	PP	without
ENSG00000141639.11	G394	neoloop	chr18	50555000	50575000	4.0505	EP	without
ENSG00000231181.1	G394	neoloop	chr1	9565000	9580000	0.62293	PP	without
ENSG00000278535.4	G394	neoloop	chr17	36590000	36605000	3.51223	--	without
ENSG00000231181.1	G394	neoloop	chr1	9570000	9585000	0.62293	EP	without
ENSG00000177335.10	G394	neoloop	chr8	143025000	143050000	0.918386	PP	without
ENSG00000277268.1	G394	neoloop	chr17	36935000	36955000	0.124328	EP	without
ENSG00000273706.4	G394	neoloop	chr17	36935000	36955000	0.0703893	EP	without
ENSG00000275700.4	G394	neoloop	chr17	36935000	36955000	5.9404	EP	without
ENSG00000227117.6	G394	neoloop	chr22	30075000	30100000	0.933573	--	without
ENSG00000176635.17	G394	neoloop	chr22	30075000	30100000	0.613532	--	without
ENSG00000182985.17	G394	neoloop	chr11	115495000	115515000	7.90316	PP	without
ENSG00000285825.1	G394	neoloop	chr11	124945000	124965000	1.73985	EP	without
ENSG00000149548.14	G394	neoloop	chr11	124945000	124965000	2.7866	EP	without
ENSG00000242860.3	G394	neoloop	chr1	62065000	62080000	1.8679	--	without
ENSG00000141639.11	G394	neoloop	chr18	50555000	50575000	4.0505	PP	without
ENSG00000161653.10	G394	neoloop	chr17	44000000	44015000	0.250962	PP	without
ENSG00000177335.10	G394	neoloop	chr8	143025000	143050000	0.918386	EP	without
ENSG00000138135.6	G394	neoloop	chr10	89205000	89225000	3.16993	--	without
ENSG00000110395.6	G394	neoloop	chr11	119205000	119225000	4.09255	--	without
ENSG00000238260.1	G394	neoloop	chr1	3620000	3635000	0.799087	PP	without
ENSG00000158109.14	G394	neoloop	chr1	3620000	3635000	3.60881	PP	without
ENSG00000110395.6	G394	neoloop	chr11	119205000	119220000	4.09255	PP	without
ENSG00000255114.1	G394	neoloop	chr11	119040000	119055000	0.176323	EP	without
ENSG00000005961.18	G394	neoloop	chr17	44375000	44400000	0.978196	EP	without
ENSG00000116198.12	G394	neoloop	chr1	3850000	3865000	5.20516	PP	without
ENSG00000169598.15	G394	neoloop	chr1	3850000	3865000	3.08916	PP	without
ENSG00000171224.8	G394	neoloop	chr10	69630000	69645000	4.0027	PP	without
ENSG00000076706.16	G394	neoloop	chr11	119305000	119325000	3.41414	EP	without
ENSG00000204682.5	G394	neoloop	chr10	21475000	21500000	1.0072	--	without
ENSG00000112031.15	G394	neoloop	chr6	152995000	153015000	4.24565	--	without
ENSG00000085832.16	G394	neoloop	chr1	51515000	51535000	5.34234	PP	without
ENSG00000141639.11	G394	neoloop	chr18	50550000	50575000	4.0505	--	without
ENSG00000172273.12	G394	neoloop	chr11	119115000	119135000	4.55029	--	without
ENSG00000260179.1	G394	neoloop	chr1	1250000	1265000	0.367371	PP	without
ENSG00000138835.22	G394	neoloop	chr9	113425000	113450000	0.941106	--	without
ENSG00000227268.3	G394	neoloop	chr10	87845000	87865000	0.389567	EP	without
ENSG00000171862.10	G394	neoloop	chr10	87845000	87865000	3.33628	EP	without
ENSG00000162600.11	G394	neoloop	chr1	58535000	58550000	3.60526	EP	without
ENSG00000165495.15	G394	neoloop	chr11	125150000	125165000	0.15056	PP	without
ENSG00000076706.16	G394	neoloop	chr11	119315000	119335000	3.41414	PP	without
ENSG00000173456.4	G394	neoloop	chr11	119315000	119335000	5.58406	PP	without
ENSG00000036672.15	G394	neoloop	chr11	119370000	119385000	1.96717	--	without
ENSG00000245248.7	G394	neoloop	chr11	119370000	119385000	0.201634	--	without
ENSG00000181074.4	G394	neoloop	chr11	5740000	5755000	0.189034	--	without
ENSG00000100280.16	G394	neoloop	chr22	29400000	29425000	6.03738	--	without
ENSG00000242156.1	G394	neoloop	chr22	29400000	29425000	5.87455	--	without
ENSG00000067596.11	G394	neoloop	chr17	43480000	43495000	4.81916	EP	without
ENSG00000285697.1	G394	neoloop	chr22	29385000	29405000	0.111031	--	without
ENSG00000108306.12	G394	neoloop	chr17	39385000	39405000	2.59694	--	without
ENSG00000266469.1	G394	neoloop	chr17	39385000	39405000	1.73985	--	without
ENSG00000167653.4	G394	neoloop	chr8	142660000	142675000	1.60407	EP	without
ENSG00000162600.11	G394	neoloop	chr1	58535000	58550000	3.60526	PP	without
ENSG00000248712.7	G394	neoloop	chr11	119195000	119215000	0.226509	EP	without
ENSG00000110395.6	G394	neoloop	chr11	119195000	119215000	4.09255	EP	without
ENSG00000163909.7	G394	neoloop	chr1	39635000	39655000	0.495695	--	without
ENSG00000284505.1	G394	neoloop	chr8	142765000	142785000	0.411426	EP	without
ENSG00000283992.1	G394	neoloop	chr8	142765000	142785000	0.0976108	EP	without
ENSG00000180155.19	G394	neoloop	chr8	142765000	142785000	4.41346	EP	without
ENSG00000248027.1	G394	neoloop	chr11	100675000	100690000	0.555816	PP	without
ENSG00000165895.18	G394	neoloop	chr11	100675000	100690000	3.78764	PP	without
ENSG00000248712.7	G394	neoloop	chr11	119195000	119210000	0.226509	PP	without
ENSG00000159023.21	G394	neoloop	chr1	28885000	28905000	2.17632	--	without
ENSG00000225465.8	G394	neoloop	chr22	29470000	29485000	2.90881	--	without
ENSG00000100285.9	G394	neoloop	chr22	29470000	29485000	0.422233	--	without
ENSG00000266412.5	G394	neoloop	chr10	46025000	46045000	7.10518	PP	without
ENSG00000266993.3	G394	neoloop	chr1	51775000	51800000	1.5656	--	without
ENSG00000125686.11	G394	neoloop	chr17	39445000	39460000	4.81916	PP	without
ENSG00000225762.1	G394	neoloop	chr1	47405000	47425000	0.31034	PP	without
ENSG00000186790.5	G394	neoloop	chr1	47405000	47425000	0.0426443	PP	without
ENSG00000135541.20	G394	neoloop	chr6	135475000	135500000	3.23573	--	without
ENSG00000231028.8	G394	neoloop	chr6	135475000	135500000	0.815575	--	without
ENSG00000165973.18	G394	neoloop	chr11	20665000	20680000	0.0976108	--	without
ENSG00000108306.12	G394	neoloop	chr17	39395000	39410000	2.59694	PP	without
ENSG00000266469.1	G394	neoloop	chr17	39395000	39410000	1.73985	PP	without
ENSG00000227268.3	G394	neoloop	chr10	87845000	87865000	0.389567	PP	without
ENSG00000171862.10	G394	neoloop	chr10	87845000	87865000	3.33628	PP	without
ENSG00000215912.12	G394	neoloop	chr1	2800000	2825000	0.505891	--	without
ENSG00000225762.1	G394	neoloop	chr1	47405000	47425000	0.31034	EP	without
ENSG00000186790.5	G394	neoloop	chr1	47405000	47425000	0.0426443	EP	without
ENSG00000161664.6	G394	neoloop	chr17	44155000	44175000	0.201634	--	without
ENSG00000075856.11	G394	neoloop	chr12	108550000	108565000	5.34483	--	without
ENSG00000136003.15	G394	neoloop	chr12	108550000	108565000	6.65392	--	without
ENSG00000172367.15	G394	neoloop	chr11	119175000	119200000	0.669027	PP	without
ENSG00000237424.1	G394	neoloop	chr1	47425000	47440000	2.62527	EP	without
ENSG00000186564.5	G394	neoloop	chr1	47425000	47440000	0.731183	EP	without
ENSG00000248027.1	G394	neoloop	chr11	100680000	100695000	0.555816	EP	without
ENSG00000165895.18	G394	neoloop	chr11	100680000	100695000	3.78764	EP	without
ENSG00000165478.6	G394	neoloop	chr11	124925000	124950000	4	PP	without
ENSG00000100280.16	G394	neoloop	chr22	29400000	29425000	6.03738	EP	without
ENSG00000242156.1	G394	neoloop	chr22	29400000	29425000	5.87455	EP	without
ENSG00000172367.15	G394	neoloop	chr11	119175000	119200000	0.669027	EP	without

## Sheet: MainFig3e
geneID	sample	type1	chr1	loc1	loc2	log2(tpm+1)	type2	Astr	Gs	w/o CNV filteirng
ENSG00000149716.12	G402R	neoloop	chr11	69665000	69680000	4.88947	EP	4.52165	4.17355	with
ENSG00000106615.9	G402R	neoloop	chr7	151515000	151530000	6.42962	EP	7.32719	7.25774	with
ENSG00000166004.14	G402R	neoloop	chr11	93650000	93665000	3.42895	EP	2.43337	3.51064	with
ENSG00000158258.16	G402R	neoloop	chr3	139935000	139950000	0.422233	EP	2.55089	1.00567	with
ENSG00000064012.21	G402R	neoloop	chr2	201230000	201245000	3.3505	EP	3.10761	3.71531	with
ENSG00000119004.15	G402R	neoloop	chr2	203230000	203245000	3.49953	EP	3.69723	3.40609	with
ENSG00000229591.1	G402R	neoloop	chr7	152100000	152125000	0.226509	EP	0.327905	0.260964	with
ENSG00000215022.7	G402R	neoloop	chr6	13285000	13305000	0.15056	EP	0.703812	0.662554	with
ENSG00000272379.1	G402R	neoloop	chr6	13285000	13305000	1.1635	EP	0.537895	1.2877	with
ENSG00000155755.18	G402R	neoloop	chr2	201635000	201650000	5.17113	EP	5.52152	4.89437	with
ENSG00000285730.1	G402R	neoloop	chr6	166995000	167010000	0.575312	EP	0.0496308	0.735595	with
ENSG00000213066.12	G402R	neoloop	chr6	166995000	167010000	3.94205	EP	3.5956	3.95637	with
ENSG00000272980.4	G402R	neoloop	chr6	166995000	167010000	0.443607	EP	0.0840001	0.28591	with
ENSG00000132465.10	G402R	neoloop	chr4	70675000	70700000	0.250962	EP	0.830641	0.0996526	with
ENSG00000132467.3	G402R	neoloop	chr4	70675000	70700000	5.02724	EP	5.38868	5.12655	with
ENSG00000198912.10	G402	neoloop	chr1	3900000	3915000	4.12267	EP	4.00636	4.39487	with
ENSG00000236423.5	G402	neoloop	chr1	3900000	3915000	0.214125	EP	0.456402	0.470361	with
ENSG00000285730.1	G402	neoloop	chr6	166985000	167005000	0.176323	EP	0.0496308	0.735595	with
ENSG00000213066.12	G402	neoloop	chr6	166985000	167005000	4.0197	EP	3.5956	3.95637	with
ENSG00000272980.4	G402	neoloop	chr6	166985000	167005000	0.464668	EP	0.0840001	0.28591	with
ENSG00000064012.21	G402	neoloop	chr2	201225000	201250000	3.98094	EP	3.10761	3.71531	with
ENSG00000137776.16	G148	neoloop	chr15	58925000	58950000	6.04483	EP	5.99086	6.4607	with
ENSG00000166965.12	G148	neoloop	chr15	90950000	90975000	2.9486	EP	2.96847	3.70469	with
ENSG00000258725.1	G148	neoloop	chr15	90950000	90975000	0.400538	EP	0.197504	0.310267	with
ENSG00000101972.18	G148	neoloop	chrX	123950000	123965000	4.79129	EP	4.47687	5.30265	with
ENSG00000124440.15	G148	neoloop	chr19	46285000	46305000	3.74093	EP	0.731609	0.59797	with
ENSG00000137845.14	G148	neoloop	chr15	58745000	58760000	4.59156	EP	7.18623	6.79281	with
ENSG00000186897.4	G148	neoloop	chr12	49325000	49345000	1.848	EP	0.209823	1.88021	with
ENSG00000120549.17	G148	neoloop	chr10	23675000	23700000	0.464668	EP	4.35331	2.07262	with
ENSG00000157450.15	G148	neoloop	chr15	58865000	58885000	4.10769	EP	4.35425	4.15304	with
ENSG00000223573.7	G148	neoloop	chr19	5565000	5585000	0.748461	EP	0.181291	0.788967	with
ENSG00000233270.1	G148	neoloop	chr19	5565000	5585000	4.13175	EP	4.57846	2.73564	with
ENSG00000167548.15	G148	neoloop	chr12	49050000	49075000	5.33878	EP	4.57207	5.05116	with
ENSG00000167550.10	G148	neoloop	chr12	49050000	49075000	1.99277	EP	0.495151	1.93821	with
ENSG00000196547.14	G148	neoloop	chr15	90895000	90915000	5.28133	EP	4.6527	6.19821	with
ENSG00000225178.5	G148	neoloop	chr19	23815000	23835000	6.08534	EP	8.84437	3.87704	with
ENSG00000205981.7	G275R	neoloop	chr3	180975000	180995000	4.99232	EP	4.56642	5.34696	with
ENSG00000242808.8	G275R	neoloop	chr3	180975000	180995000	5.33414	EP	0.661563	5.79982	with
ENSG00000157036.12	G275R	neoloop	chr3	38495000	38515000	3.9279	EP	3.82662	4.63581	with
ENSG00000261578.1	G412R	neoloop	chr11	76795000	76810000	2.35896	EP	0.84608	1.96269	with
ENSG00000127249.14	G412R	neoloop	chr3	193575000	193595000	3.1177	EP	0.139944	1.88163	with
ENSG00000236297.1	G412R	neoloop	chr3	193575000	193595000	1.04264	EP	0.493114	0.771103	with
ENSG00000198836.9	G412R	neoloop	chr3	193575000	193595000	5.49249	EP	5.46391	5.40569	with
ENSG00000145723.16	G412R	neoloop	chr5	103110000	103125000	2.3978	EP	2.59625	2.52523	with
ENSG00000145725.19	G412R	neoloop	chr5	103110000	103125000	5.37608	EP	5.16927	4.82616	with
ENSG00000273058.2	G412R	neoloop	chr1	236525000	236550000	2.37851	EP	1.68877	1.15793	with
ENSG00000162631.18	G412R	neoloop	chr1	107135000	107155000	2.05658	EP	1.68031	0.726175	with
ENSG00000116977.18	G412	neoloop	chr1	236500000	236525000	3.61235	EP	5.30265	4.19346	with
ENSG00000100416.13	G412	neoloop	chr22	46325000	46350000	6.82375	EP	4.80921	5.8	with
ENSG00000179148.9	G275	neoloop	chr17	8105000	8125000	0.0565835	EP	0.0693417	0.0860437	with
ENSG00000174032.16	G275	neoloop	chr13	45400000	45425000	4.22188	EP	3.36319	3.24874	with
ENSG00000197301.7	G275	neoloop	chr12	65875000	65895000	0.298658	EP	0.535813	0.371852	with
ENSG00000005100.12	G275	neoloop	chr17	5455000	5470000	4.56316	EP	3.69378	4.2468	with
ENSG00000126217.20	G275	neoloop	chr13	112875000	112900000	3.50335	EP	0.371132	4.26961	with
ENSG00000198912.10	G450	neoloop	chr1	3900000	3925000	4.62761	EP	4.00636	4.39487	with
ENSG00000236423.5	G450	neoloop	chr1	3900000	3925000	0.565597	EP	0.456402	0.470361	with
ENSG00000159593.14	G450	neoloop	chr16	66865000	66885000	6.42626	EP	5.53184	6.11366	with
ENSG00000172840.6	G450	neoloop	chr16	66865000	66885000	3.81352	EP	2.74582	3.72011	with
ENSG00000177508.11	G450	neoloop	chr16	54275000	54295000	2.31034	EP	3.57225	2.18319	with
ENSG00000283689.1	G450	neoloop	chr16	54275000	54295000	0.226509	EP	0.456785	0.411393	with
ENSG00000277559.1	G450	neoloop	chr16	54275000	54295000	0.226509	EP	0.746003	0.491557	with
ENSG00000049239.12	G450	neoloop	chr1	9225000	9240000	3.96717	EP	4.28785	3.63317	with
ENSG00000226849.1	G450	neoloop	chr1	11055000	11075000	0.454176	EP	0.0907103	0.415502	with
ENSG00000125148.6	G450	neoloop	chr16	56595000	56615000	9.60968	EP	9.38899	8.38834	with
ENSG00000137100.15	G450	neoloop	chr9	34600000	34625000	7.42341	EP	6.37848	6.99136	with
ENSG00000046647.13	G450	neoloop	chrX	14015000	14035000	4.37156	EP	3.70088	4.21299	with
ENSG00000108306.12	G394	neoloop	chr17	39395000	39410000	2.59694	EP	2.24314	2.62608	with
ENSG00000266469.1	G394	neoloop	chr17	39395000	39410000	1.73985	EP	0.413178	3.52094	with
ENSG00000112031.15	G394	neoloop	chr6	153000000	153025000	4.24565	EP	4.41943	3.96223	with
ENSG00000161653.10	G394	neoloop	chr17	44000000	44015000	0.250962	EP	0.750299	0.901878	with
ENSG00000234616.8	G394	neoloop	chr8	142675000	142690000	3.849	EP	1.70059	3.31176	with
ENSG00000250571.6	G394	neoloop	chr8	143255000	143275000	4.76129	EP	3.2492	4.38934	with
ENSG00000231181.1	G394	neoloop	chr1	9570000	9585000	0.62293	EP	0.646921	0.510003	with
ENSG00000275700.4	G394	neoloop	chr17	36935000	36955000	5.9404	EP	4.98124	5.61007	with
ENSG00000177335.10	G394	neoloop	chr8	143025000	143050000	0.918386	EP	0.224279	2.35716	with
ENSG00000005961.18	G394	neoloop	chr17	44375000	44400000	0.978196	EP	0.408505	1.15664	with
ENSG00000076706.16	G394	neoloop	chr11	119305000	119325000	3.41414	EP	5.61275	5.96217	with
ENSG00000227268.3	G394	neoloop	chr10	87845000	87865000	0.389567	EP	0.287959	0.514427	with
ENSG00000171862.10	G394	neoloop	chr10	87845000	87865000	3.33628	EP	5.97352	3.11943	with
ENSG00000067596.11	G394	neoloop	chr17	43480000	43495000	4.81916	EP	4.46474	5.22665	with
ENSG00000167653.4	G394	neoloop	chr8	142660000	142675000	1.60407	EP	0.301442	0.807755	with
ENSG00000248712.7	G394	neoloop	chr11	119195000	119215000	0.226509	EP	0.723638	0.497976	with
ENSG00000186790.5	G394	neoloop	chr1	47405000	47425000	0.0426443	EP	0.0662555	0.106564	with
ENSG00000237424.1	G394	neoloop	chr1	47425000	47440000	2.62527	EP	0.82571	2.32787	with
ENSG00000100280.16	G394	neoloop	chr22	29400000	29425000	6.03738	EP	5.32486	5.60733	with
ENSG00000242156.1	G394	neoloop	chr22	29400000	29425000	5.87455	EP	2.55038	0.497785	with
ENSG00000142192.20	G402R	neoloop	chr21	26170000	26185000	10.1604	EP	9.33658	9.80028	without
ENSG00000149716.12	G402R	neoloop	chr11	69665000	69680000	4.88947	EP	4.52165	4.17355	without
ENSG00000106615.9	G402R	neoloop	chr7	151515000	151530000	6.42962	EP	7.32719	7.25774	without
ENSG00000166004.14	G402R	neoloop	chr11	93650000	93665000	3.42895	EP	2.43337	3.51064	without
ENSG00000110172.11	G402R	neoloop	chr11	90215000	90235000	5.03562	EP	5.3276	5.16876	without
ENSG00000280367.1	G402R	neoloop	chr11	90215000	90235000	0.475085	EP	0.124328	0.232284	without
ENSG00000138443.15	G402R	neoloop	chr2	203325000	203345000	5.72274	EP	5.19874	6.07525	without
ENSG00000158258.16	G402R	neoloop	chr3	139935000	139950000	0.422233	EP	2.55089	1.00567	without
ENSG00000064012.21	G402R	neoloop	chr2	201230000	201245000	3.3505	EP	3.10761	3.71531	without
ENSG00000119004.15	G402R	neoloop	chr2	203230000	203245000	3.49953	EP	3.69723	3.40609	without
ENSG00000197863.8	G402R	neoloop	chr19	36845000	36860000	3.95233	EP	1.85966	3.22994	without
ENSG00000251247.10	G402R	neoloop	chr19	36845000	36860000	3.49442	EP	1.44373	2.46932	without
ENSG00000152223.13	G402R	neoloop	chr18	45950000	45975000	3.42223	EP	4.12463	3.1458	without
ENSG00000229591.1	G402R	neoloop	chr7	152100000	152125000	0.226509	EP	0.327905	0.260964	without
ENSG00000215022.7	G402R	neoloop	chr6	13285000	13305000	0.15056	EP	0.703812	0.662554	without
ENSG00000272379.1	G402R	neoloop	chr6	13285000	13305000	1.1635	EP	0.537895	1.2877	without
ENSG00000166704.11	G402R	neoloop	chr19	58000000	58025000	5.92908	EP	2.81456	4.32084	without
ENSG00000176593.7	G402R	neoloop	chr19	58000000	58025000	4.90881	EP	2.45644	3.57304	without
ENSG00000204519.10	G402R	neoloop	chr19	57680000	57695000	3.65191	EP	2.00343	2.91851	without
ENSG00000269026.2	G402R	neoloop	chr19	57680000	57695000	1.63227	EP	0.279477	0.911594	without
ENSG00000155755.18	G402R	neoloop	chr2	201635000	201650000	5.17113	EP	5.52152	4.89437	without
ENSG00000285730.1	G402R	neoloop	chr6	166995000	167010000	0.575312	EP	0.0496308	0.735595	without
ENSG00000213066.12	G402R	neoloop	chr6	166995000	167010000	3.94205	EP	3.5956	3.95637	without
ENSG00000272980.4	G402R	neoloop	chr6	166995000	167010000	0.443607	EP	0.0840001	0.28591	without
ENSG00000132465.10	G402R	neoloop	chr4	70675000	70700000	0.250962	EP	0.830641	0.0996526	without
ENSG00000132467.3	G402R	neoloop	chr4	70675000	70700000	5.02724	EP	5.38868	5.12655	without
ENSG00000142599.17	G402	neoloop	chr1	8800000	8825000	5.853	EP	4.51589	5.37302	without
ENSG00000116198.12	G402	neoloop	chr1	3850000	3875000	4.53792	EP	4.89627	4.54466	without
ENSG00000169598.15	G402	neoloop	chr1	3850000	3875000	3.50462	EP	2.55163	3.12374	without
ENSG00000083828.15	G402	neoloop	chr19	57755000	57775000	4.07125	EP	2.62911	3.21211	without
ENSG00000185869.14	G402	neoloop	chr19	36915000	36935000	2.66221	EP	1.00581	2.23476	without
ENSG00000198453.12	G402	neoloop	chr19	36915000	36935000	4.56194	EP	2.49352	3.61362	without
ENSG00000198912.10	G402	neoloop	chr1	3900000	3915000	4.12267	EP	4.00636	4.39487	without
ENSG00000236423.5	G402	neoloop	chr1	3900000	3915000	0.214125	EP	0.456402	0.470361	without
ENSG00000130940.14	G402	neoloop	chr1	10785000	10800000	2.30743	EP	0.7255	1.40858	without
ENSG00000285730.1	G402	neoloop	chr6	166985000	167005000	0.176323	EP	0.0496308	0.735595	without
ENSG00000213066.12	G402	neoloop	chr6	166985000	167005000	4.0197	EP	3.5956	3.95637	without
ENSG00000272980.4	G402	neoloop	chr6	166985000	167005000	0.464668	EP	0.0840001	0.28591	without
ENSG00000152443.12	G402	neoloop	chr19	57735000	57755000	5.34483	EP	3.14178	4.04973	without
ENSG00000064012.21	G402	neoloop	chr2	201225000	201250000	3.98094	EP	3.10761	3.71531	without
ENSG00000095321.16	G148	neoloop	chr9	129100000	129125000	3.28392	EP	4.66768	5.29018	without
ENSG00000119383.19	G148	neoloop	chr9	129100000	129125000	6.37313	EP	6.86365	7.66585	without
ENSG00000175197.12	G148	neoloop	chr12	57510000	57525000	9.26885	EP	5.62916	5.59399	without
ENSG00000166987.14	G148	neoloop	chr12	57510000	57525000	8.76961	EP	4.06089	4.75831	without
ENSG00000135454.13	G148	neoloop	chr12	57625000	57650000	8.50779	EP	2.10305	5.73575	without
ENSG00000127324.8	G148	neoloop	chr12	71430000	71445000	4.15137	EP	0.0635029	0.394971	without
ENSG00000139292.12	G148	neoloop	chr12	71430000	71445000	7.68783	EP	1.23994	1.21712	without
ENSG00000137776.16	G148	neoloop	chr15	58925000	58950000	6.04483	EP	5.99086	6.4607	without
ENSG00000139269.2	G148	neoloop	chr12	57445000	57465000	4.03122	EP	1.37343	0.501051	without
ENSG00000111087.9	G148	neoloop	chr12	57445000	57465000	6.46581	EP	0.840443	1.80226	without
ENSG00000175215.10	G148	neoloop	chr12	57835000	57850000	10.1359	EP	6.58802	6.47642	without
ENSG00000257953.1	G148	neoloop	chr12	57835000	57850000	5.07253	EP	0.314072	0.491861	without
ENSG00000080371.5	G148	neoloop	chr12	71750000	71775000	8.52184	EP	5.53294	5.5047	without
ENSG00000037897.16	G148	neoloop	chr12	57770000	57785000	8.58729	EP	5.02545	5.22401	without
ENSG00000123427.16	G148	neoloop	chr12	57770000	57785000	5.97659	EP	2.32916	3.67061	without
ENSG00000257921.5	G148	neoloop	chr12	57770000	57785000	5.46891	EP	0.883695	2.37374	without
ENSG00000123297.17	G148	neoloop	chr12	57770000	57785000	9.96531	EP	4.71139	6.38221	without
ENSG00000135407.10	G148	neoloop	chr12	57810000	57825000	4.93168	EP	2.3837	2.50149	without
ENSG00000269903.1	G148	neoloop	chr12	57810000	57825000	3.45812	EP	0.219812	0.955432	without
ENSG00000136997.17	G148	neoloop	chr8	127725000	127740000	11.3699	EP	5.57234	5.40095	without
ENSG00000135506.15	G148	neoloop	chr12	57680000	57695000	9.27489	EP	8.10371	8.28854	without
ENSG00000166986.14	G148	neoloop	chr12	57465000	57480000	10.479	EP	7.54574	7.82889	without
ENSG00000166965.12	G148	neoloop	chr15	90950000	90975000	2.9486	EP	2.96847	3.70469	without
ENSG00000258725.1	G148	neoloop	chr15	90950000	90975000	0.400538	EP	0.197504	0.310267	without
ENSG00000111012.9	G148	neoloop	chr12	57765000	57780000	6.69056	EP	0.990945	2.82163	without
ENSG00000157456.7	G148	neoloop	chr15	59095000	59115000	6.60792	EP	3.01959	5.83478	without
ENSG00000240771.6	G148	neoloop	chr12	57605000	57620000	8.58793	EP	3.78718	5.07746	without
ENSG00000135502.17	G148	neoloop	chr12	57605000	57620000	7.14822	EP	2.1128	3.42957	without
ENSG00000123329.17	G148	neoloop	chr12	57475000	57500000	6.39455	EP	1.11792	0.748585	without
ENSG00000135446.16	G148	neoloop	chr12	57755000	57775000	11.4055	EP	6.75021	8.283	without
ENSG00000139266.5	G148	neoloop	chr12	57755000	57775000	8.25734	EP	1.68315	5.61638	without
ENSG00000270039.1	G148	neoloop	chr12	57785000	57805000	4.78712	EP	0.991465	2.29632	without
ENSG00000101972.18	G148	neoloop	chrX	123950000	123965000	4.79129	EP	4.47687	5.30265	without
ENSG00000124440.15	G148	neoloop	chr19	46285000	46305000	3.74093	EP	0.731609	0.59797	without
ENSG00000169504.14	G148	neoloop	chr1	24745000	24760000	6.07617	EP	8.66644	6.88265	without
ENSG00000175203.15	G148	neoloop	chr12	57545000	57565000	11.3367	EP	7.01656	7.65192	without
ENSG00000155980.11	G148	neoloop	chr12	57545000	57565000	6.98607	EP	0.684021	2.89919	without
ENSG00000137845.14	G148	neoloop	chr15	58745000	58760000	4.59156	EP	7.18623	6.79281	without
ENSG00000135439.11	G148	neoloop	chr12	57725000	57750000	8.80748	EP	0.082763	4.55095	without
ENSG00000255737.2	G148	neoloop	chr12	57725000	57750000	6.21023	EP	3.37163	3.67505	without
ENSG00000135452.9	G148	neoloop	chr12	57725000	57750000	7.35913	EP	5.38075	5.73955	without
ENSG00000173451.6	G148	neoloop	chr12	71650000	71665000	6.32679	EP	3.01743	3.00175	without
ENSG00000121749.15	G148	neoloop	chr12	71825000	71845000	3.49697	EP	4.68617	4.88492	without
ENSG00000178498.15	G148	neoloop	chr12	57600000	57625000	9.60861	EP	3.77135	6.14031	without
ENSG00000166908.17	G148	neoloop	chr12	57590000	57605000	8.596	EP	4.07165	4.93823	without
ENSG00000186897.4	G148	neoloop	chr12	49325000	49345000	1.848	EP	0.209823	1.88021	without
ENSG00000257698.1	G148	neoloop	chr12	57930000	57945000	8.30529	EP	3.22452	5.84661	without
ENSG00000120549.17	G148	neoloop	chr10	23675000	23700000	0.464668	EP	4.35331	2.07262	without
ENSG00000133858.15	G148	neoloop	chr12	71665000	71685000	7.198	EP	5.32165	4.23031	without
ENSG00000153233.12	G148	neoloop	chr12	70920000	70935000	1.1375	EP	1.2597	0.460128	without
ENSG00000157450.15	G148	neoloop	chr15	58865000	58885000	4.10769	EP	4.35425	4.15304	without
ENSG00000166896.8	G148	neoloop	chr12	57900000	57915000	6.54288	EP	2.17588	3.49009	without
ENSG00000223573.7	G148	neoloop	chr19	5565000	5585000	0.748461	EP	0.181291	0.788967	without
ENSG00000233270.1	G148	neoloop	chr19	5565000	5585000	4.13175	EP	4.57846	2.73564	without
ENSG00000273805.1	G148	neoloop	chr12	57880000	57895000	3.43429	EP	0.103946	1.25316	without
ENSG00000167548.15	G148	neoloop	chr12	49050000	49075000	5.33878	EP	4.57207	5.05116	without
ENSG00000167550.10	G148	neoloop	chr12	49050000	49075000	1.99277	EP	0.495151	1.93821	without
ENSG00000119523.9	G148	neoloop	chr9	99200000	99225000	3.97545	EP	5.65552	4.68442	without
ENSG00000106803.9	G148	neoloop	chr9	99200000	99225000	8.28026	EP	8.28712	8.13571	without
ENSG00000196547.14	G148	neoloop	chr15	90895000	90915000	5.28133	EP	4.6527	6.19821	without
ENSG00000225178.5	G148	neoloop	chr19	23815000	23835000	6.08534	EP	8.84437	3.87704	without
ENSG00000205981.7	G275R	neoloop	chr3	180975000	180995000	4.99232	EP	4.56642	5.34696	without
ENSG00000242808.8	G275R	neoloop	chr3	180975000	180995000	5.33414	EP	0.661563	5.79982	without
ENSG00000157036.12	G275R	neoloop	chr3	38495000	38515000	3.9279	EP	3.82662	4.63581	without
ENSG00000111110.11	G275R	neoloop	chr12	62925000	62945000	1.70487	EP	1.21304	1.34196	without
ENSG00000257698.1	G275R	neoloop	chr12	57935000	57955000	9.12859	EP	3.22452	5.84661	without
ENSG00000135506.15	G275R	neoloop	chr12	57685000	57700000	11.9439	EP	8.10371	8.28854	without
ENSG00000255737.2	G275R	neoloop	chr12	57715000	57730000	8.05474	EP	3.37163	3.67505	without
ENSG00000037897.16	G275R	neoloop	chr12	57770000	57785000	8.82139	EP	5.02545	5.22401	without
ENSG00000123427.16	G275R	neoloop	chr12	57770000	57785000	6.76911	EP	2.32916	3.67061	without
ENSG00000257921.5	G275R	neoloop	chr12	57770000	57785000	5.30561	EP	0.883695	2.37374	without
ENSG00000123297.17	G275R	neoloop	chr12	57770000	57785000	9.44681	EP	4.71139	6.38221	without
ENSG00000213352.3	G275R	neoloop	chr12	62745000	62760000	0.15056	EP	2.81704	0.0212505	without
ENSG00000139263.11	G275R	neoloop	chr12	58915000	58930000	3.26153	EP	3.89402	2.12566	without
ENSG00000135439.11	G275R	neoloop	chr12	57730000	57745000	7.92362	EP	0.082763	4.55095	without
ENSG00000135452.9	G275R	neoloop	chr12	57730000	57745000	8.98177	EP	5.38075	5.73955	without
ENSG00000135446.16	G275R	neoloop	chr12	57745000	57760000	12.055	EP	6.75021	8.283	without
ENSG00000139266.5	G275R	neoloop	chr12	57745000	57760000	8.53962	EP	1.68315	5.61638	without
ENSG00000221949.5	G275R	neoloop	chr12	62585000	62605000	0.695994	EP	0.591918	0.969525	without
ENSG00000257354.2	G275R	neoloop	chr12	62585000	62605000	1.0635	EP	1.29939	1.40772	without
ENSG00000275180.1	G275R	neoloop	chr12	62585000	62605000	2.6017	EP	2.71784	3.20869	without
ENSG00000261578.1	G412R	neoloop	chr11	76795000	76810000	2.35896	EP	0.84608	1.96269	without
ENSG00000115896.15	G412R	neoloop	chr2	197800000	197825000	0.422233	EP	0.485703	0.861168	without
ENSG00000127249.14	G412R	neoloop	chr3	193575000	193595000	3.1177	EP	0.139944	1.88163	without
ENSG00000236297.1	G412R	neoloop	chr3	193575000	193595000	1.04264	EP	0.493114	0.771103	without
ENSG00000198836.9	G412R	neoloop	chr3	193575000	193595000	5.49249	EP	5.46391	5.40569	without
ENSG00000099219.13	G412R	neoloop	chr9	5820000	5835000	3.73227	EP	2.22692	2.95446	without
ENSG00000145723.16	G412R	neoloop	chr5	103110000	103125000	2.3978	EP	2.59625	2.52523	without
ENSG00000145725.19	G412R	neoloop	chr5	103110000	103125000	5.37608	EP	5.16927	4.82616	without
ENSG00000239467.5	G412R	neoloop	chr2	170760000	170775000	2.83592	EP	0.59791	2.03869	without
ENSG00000267059.2	G412R	neoloop	chr19	1605000	1620000	1.68257	EP	1.15916	0.823927	without
ENSG00000127540.11	G412R	neoloop	chr19	1605000	1620000	8.37082	EP	7.96542	7.5964	without
ENSG00000273058.2	G412R	neoloop	chr1	236525000	236550000	2.37851	EP	1.68877	1.15793	without
ENSG00000162631.18	G412R	neoloop	chr1	107135000	107155000	2.05658	EP	1.68031	0.726175	without
ENSG00000115806.12	G412R	neoloop	chr2	170925000	170950000	6.85175	EP	7.02964	6.23096	without
ENSG00000128683.13	G412R	neoloop	chr2	170805000	170820000	6.8296	EP	0.222691	5.40088	without
ENSG00000115896.15	G412	neoloop	chr2	197800000	197815000	0.443607	EP	0.485703	0.861168	without
ENSG00000128683.13	G412	neoloop	chr2	170795000	170815000	7.68727	EP	0.222691	5.40088	without
ENSG00000116977.18	G412	neoloop	chr1	236500000	236525000	3.61235	EP	5.30265	4.19346	without
ENSG00000277232.2	G412	neoloop	chr22	46295000	46310000	2.09424	EP	0.322044	1.40229	without
ENSG00000075218.18	G412	neoloop	chr22	46295000	46310000	6.19259	EP	2.19842	4.99189	without
ENSG00000188064.9	G412	neoloop	chr22	45975000	45995000	0.15056	EP	1.36822	0.851447	without
ENSG00000213104.3	G412	neoloop	chr2	197370000	197385000	0.286881	EP	0.339284	0.0419071	without
ENSG00000100416.13	G412	neoloop	chr22	46325000	46350000	6.82375	EP	4.80921	5.8	without
ENSG00000179148.9	G275	neoloop	chr17	8105000	8125000	0.0565835	EP	0.0693417	0.0860437	without
ENSG00000179111.8	G275	neoloop	chr17	8105000	8125000	2.26604	EP	0.172329	1.4411	without
ENSG00000118137.9	G275	neoloop	chr11	116825000	116850000	0.250962	EP	0.119332	0.453472	without
ENSG00000174032.16	G275	neoloop	chr13	45400000	45425000	4.22188	EP	3.36319	3.24874	without
ENSG00000197301.7	G275	neoloop	chr12	65875000	65895000	0.298658	EP	0.535813	0.371852	without
ENSG00000139263.11	G275	neoloop	chr12	58915000	58935000	3.43296	EP	3.89402	2.12566	without
ENSG00000221949.5	G275	neoloop	chr12	62585000	62605000	0.704872	EP	0.591918	0.969525	without
ENSG00000257354.2	G275	neoloop	chr12	62585000	62605000	0.970854	EP	1.29939	1.40772	without
ENSG00000275180.1	G275	neoloop	chr12	62585000	62605000	2.48543	EP	2.71784	3.20869	without
ENSG00000005100.12	G275	neoloop	chr17	5455000	5470000	4.56316	EP	3.69378	4.2468	without
ENSG00000126217.20	G275	neoloop	chr13	112875000	112900000	3.50335	EP	0.371132	4.26961	without
ENSG00000198793.12	G450	neoloop	chr1	11250000	11275000	4.82985	EP	4.30276	5.07358	without
ENSG00000120942.13	G450	neoloop	chr1	11250000	11275000	3.59216	EP	3.01669	3.86363	without
ENSG00000171824.13	G450	neoloop	chr1	11075000	11100000	5.94767	EP	5.67107	6.0163	without
ENSG00000230337.1	G450	neoloop	chr1	11075000	11100000	1.23266	EP	1.19803	1.30737	without
ENSG00000108557.18	G450	neoloop	chr17	17680000	17695000	5.06609	EP	4.17513	4.44114	without
ENSG00000198912.10	G450	neoloop	chr1	3900000	3925000	4.62761	EP	4.00636	4.39487	without
ENSG00000236423.5	G450	neoloop	chr1	3900000	3925000	0.565597	EP	0.456402	0.470361	without
ENSG00000117118.9	G450	neoloop	chr1	17050000	17075000	6.99977	EP	7.3425	6.51208	without
ENSG00000223979.2	G450	neoloop	chr17	17670000	17685000	0.739848	EP	0.285231	0.293448	without
ENSG00000166526.16	G450	neoloop	chr7	100075000	100100000	5.80632	EP	4.20192	5.59469	without
ENSG00000168090.9	G450	neoloop	chr7	100075000	100100000	8.45939	EP	7.04998	7.86349	without
ENSG00000159593.14	G450	neoloop	chr16	66865000	66885000	6.42626	EP	5.53184	6.11366	without
ENSG00000172840.6	G450	neoloop	chr16	66865000	66885000	3.81352	EP	2.74582	3.72011	without
ENSG00000177508.11	G450	neoloop	chr16	54275000	54295000	2.31034	EP	3.57225	2.18319	without
ENSG00000283689.1	G450	neoloop	chr16	54275000	54295000	0.226509	EP	0.456785	0.411393	without
ENSG00000277559.1	G450	neoloop	chr16	54275000	54295000	0.226509	EP	0.746003	0.491557	without
ENSG00000166483.10	G450	neoloop	chr11	9565000	9580000	4.79857	EP	5.00659	5.35961	without
ENSG00000046653.14	G450	neoloop	chrX	13935000	13950000	6.18408	EP	2.15707	7.66907	without
ENSG00000245556.2	G450	neoloop	chr5	78360000	78375000	3.0036	EP	1.83391	3.17551	without
ENSG00000085365.17	G450	neoloop	chr5	78360000	78375000	4.24108	EP	4.82387	4.51725	without
ENSG00000049239.12	G450	neoloop	chr1	9225000	9240000	3.96717	EP	4.28785	3.63317	without
ENSG00000213780.10	G450	neoloop	chr6	30905000	30925000	6.10643	EP	4.46376	5.44518	without
ENSG00000137411.17	G450	neoloop	chr6	30905000	30925000	5.22612	EP	3.1387	5.19945	without
ENSG00000116649.9	G450	neoloop	chr1	11055000	11075000	7.62534	EP	6.94162	7.17105	without
ENSG00000226849.1	G450	neoloop	chr1	11055000	11075000	0.454176	EP	0.0907103	0.415502	without
ENSG00000132591.11	G450	neoloop	chr17	28840000	28855000	6.98379	EP	5.44182	6.13977	without
ENSG00000125148.6	G450	neoloop	chr16	56595000	56615000	9.60968	EP	9.38899	8.38834	without
ENSG00000164967.9	G450	neoloop	chr9	34600000	34625000	4.94533	EP	3.42205	4.70642	without
ENSG00000137100.15	G450	neoloop	chr9	34600000	34625000	7.42341	EP	6.37848	6.99136	without
ENSG00000128283.6	G450	neoloop	chr22	37555000	37575000	5.43996	EP	6.25097	3.56514	without
ENSG00000046647.13	G450	neoloop	chrX	14015000	14035000	4.37156	EP	3.70088	4.21299	without
ENSG00000166529.14	G450	neoloop	chr7	100045000	100060000	4.53854	EP	3.06414	4.47069	without
ENSG00000108306.12	G394	neoloop	chr17	39395000	39410000	2.59694	EP	2.24314	2.62608	without
ENSG00000266469.1	G394	neoloop	chr17	39395000	39410000	1.73985	EP	0.413178	3.52094	without
ENSG00000112031.15	G394	neoloop	chr6	153000000	153025000	4.24565	EP	4.41943	3.96223	without
ENSG00000125686.11	G394	neoloop	chr17	39445000	39460000	4.81916	EP	4.85161	4.90521	without
ENSG00000161653.10	G394	neoloop	chr17	44000000	44015000	0.250962	EP	0.750299	0.901878	without
ENSG00000234616.8	G394	neoloop	chr8	142675000	142690000	3.849	EP	1.70059	3.31176	without
ENSG00000250571.6	G394	neoloop	chr8	143255000	143275000	4.76129	EP	3.2492	4.38934	without
ENSG00000188486.3	G394	neoloop	chr11	119090000	119105000	7.86096	EP	4.72244	7.52211	without
ENSG00000172375.13	G394	neoloop	chr11	119090000	119105000	3.80323	EP	3.51188	3.6768	without
ENSG00000231181.1	G394	neoloop	chr1	9570000	9585000	0.62293	EP	0.646921	0.510003	without
ENSG00000275700.4	G394	neoloop	chr17	36935000	36955000	5.9404	EP	4.98124	5.61007	without
ENSG00000285825.1	G394	neoloop	chr11	124945000	124965000	1.73985	EP	0.169797	0.754351	without
ENSG00000149548.14	G394	neoloop	chr11	124945000	124965000	2.7866	EP	0.858166	2.46716	without
ENSG00000177335.10	G394	neoloop	chr8	143025000	143050000	0.918386	EP	0.224279	2.35716	without
ENSG00000005961.18	G394	neoloop	chr17	44375000	44400000	0.978196	EP	0.408505	1.15664	without
ENSG00000076706.16	G394	neoloop	chr11	119305000	119325000	3.41414	EP	5.61275	5.96217	without
ENSG00000227268.3	G394	neoloop	chr10	87845000	87865000	0.389567	EP	0.287959	0.514427	without
ENSG00000171862.10	G394	neoloop	chr10	87845000	87865000	3.33628	EP	5.97352	3.11943	without
ENSG00000162600.11	G394	neoloop	chr1	58535000	58550000	3.60526	EP	3.41714	3.67822	without
ENSG00000067596.11	G394	neoloop	chr17	43480000	43495000	4.81916	EP	4.46474	5.22665	without
ENSG00000167653.4	G394	neoloop	chr8	142660000	142675000	1.60407	EP	0.301442	0.807755	without
ENSG00000248712.7	G394	neoloop	chr11	119195000	119215000	0.226509	EP	0.723638	0.497976	without
ENSG00000110395.6	G394	neoloop	chr11	119195000	119215000	4.09255	EP	3.31301	3.89366	without
ENSG00000180155.19	G394	neoloop	chr8	142765000	142785000	4.41346	EP	0.776404	3.90883	without
ENSG00000186790.5	G394	neoloop	chr1	47405000	47425000	0.0426443	EP	0.0662555	0.106564	without
ENSG00000237424.1	G394	neoloop	chr1	47425000	47440000	2.62527	EP	0.82571	2.32787	without
ENSG00000248027.1	G394	neoloop	chr11	100680000	100695000	0.555816	EP	0.0874269	0.38554	without
ENSG00000165895.18	G394	neoloop	chr11	100680000	100695000	3.78764	EP	3.2482	3.73887	without
ENSG00000100280.16	G394	neoloop	chr22	29400000	29425000	6.03738	EP	5.32486	5.60733	without
ENSG00000242156.1	G394	neoloop	chr22	29400000	29425000	5.87455	EP	2.55038	0.497785	without

## Sheet: MainFig4b
gene	sample	log2(tpm+1)
MYC	G148	11.3699
MYC	G275	6.52262
MYC	G275R	6.46809
MYC	G412R	6.39386
MYC	G402	5.74443
MYC	G412	5.73958
MYC	G452C	5.53761
MYC	G402R	5.31433
MYC	G450	4.65992
MYC	G394	4.488

## Sheet: MainFig4c
	Ki67 staining
repl	G148 DMSO	G148 EN4	G62 DMSO	G62 EN4
#1	77.2152	51.2111	87.2671	53.6481
#2	76.0486	52.4272	64.7668	53.9682
#3	82.0513	71.2737	52.6316	46.9613
#4	93.7705	N/A	N/A	N/A
	MYC staining
repl	G148 DMSO	G148 EN4	G62 DMSO	G62 EN4
#1	90.7834	72.3196	98.1395	87.5
#2	85.138	59.1463	74.4186	97.2826
#3	N/A	59.375	88.9362	91.2664
#4	82.3741	28.777	N/A	N/A

[truncated: 15 more sheets: MainFig4d, MainFig5d, MainFig5e, MainFig5f, SupplFig2c, SupplFig2e, SupplFig5c, SupplFig5d, SupplFig6c, SupplFig6e, SupplFig6f, SupplFig8a, SupplFig8b, SupplFig9g, SupplFig9h]
